# Supplementary material for: Backbone spiking sequence as a basis for preplay, replay, and default states in human cortex
Source: Nat Commun. 2023 Aug 7;14:4723. doi: 10.1038/s41467-023-40440-5 (PMC10406814; doi:10.1038/s41467-023-40440-5)
Supplement: Supplementary file 3 — Source Data [file 41467_2023_40440_MOESM3_ESM.xlsx]

## Sheet: Figure 1e
Minute:	0	2	4	6	8	10	12	14	16	18	20	22	24	26	28	30	32	34	36	38	40
Participant 1	0.131226	0.0310149	0.0761883	0.0602515	-0.0212157	0.0485088	0.126818	0.126743	0.105277	0.0675015	0.119404	0.185027	0.167251	0.126441	0.0864211	0.068279	0.18593	0.24578	0.124455	0.0799495	0.0870642
Participant 2	0.511111	0.770048	0.646377	0.596135	0.572947	0.601932	0.557488	0.513043	0.541414	0.630918	0.383575	0.352657	0.474747	0.428019	0.520773	0.555556	0.482126	0.524638	0.578744	0.55942	0.5343
Participant 3	0.0459787	-0.0872856	0.065053	0.0730072	0.0168048	-0.011219	0.0734508	0.0477622	0.0654227	0.152362	-0.0430874	0.0200597	0.0494774	0.0225152	0.115053	-0.0125976	0.102944	0.139822	0.0166032	0.0593733	0.0277373
Participant 4	0.55129	0.548219	0.559992	0.513104	0.518513	0.553593	0.517353	0.537896	0.555027	0.505579	0.61913	0.505443	0.689275	0.552979	0.510357	0.534637	0.589049	0.591575	0.640561	0.600019	0.574717
Participant 5	-0.01151	-0.0408944	0.0680392	0.07243	0.198763	0.00555082	0.0657265	-0.0609751	-0.0508832	-0.0805815	-0.165556	-0.081763	0.140695	0.163402	-0.0800871	-0.0191503	0.0826797	0.11732	0.000112284	0.0995861	-0.234477
Participant 6	0.558973	0.550097	0.533331	0.56543	0.499998	0.551607	0.529756	0.516368	0.525848	0.495386	0.532131	0.49788	0.511967	0.53894	0.577746	0.481763	0.534927	0.49828	0.515527	0.536978	0.563148

## Sheet: Figure 2b
	Incorrect	Correct
Participant 1	0.00880429	0.0224062
Participant 2	0.147858	0.161283
Participant 3	0.0750517	0.0567488
Participant 4	0.24786	0.24815
Participant 5	0.0225675	-0.020877
Participant 6	0.190742	0.205457

## Sheet: Figure 2d
Time (ms)	Participant 1	Participant 2	Participant 3	Participant 4	Participant 5	Participant 6
-750	-0.000899157	-0.00564513	-0.00847043	0.0340244	0.0254087	0.0572702
-749	-0.00118001	-0.0055	-0.00852336	0.0338784	0.0253841	0.0572659
-748	-0.00146597	-0.00534603	-0.00857208	0.0337328	0.0253574	0.0572616
-747	-0.00175705	-0.00518288	-0.00861626	0.0335876	0.0253286	0.0572572
-746	-0.00205322	-0.00501018	-0.00865556	0.033443	0.0252976	0.0572528
-745	-0.00235445	-0.00482758	-0.00868965	0.033299	0.0252644	0.0572483
-744	-0.00266066	-0.00463472	-0.00871821	0.033156	0.0252291	0.0572438
-743	-0.00297179	-0.00443125	-0.00874093	0.033014	0.0251914	0.0572393
-742	-0.00328772	-0.00421682	-0.00875749	0.0328731	0.0251515	0.0572348
-741	-0.00360833	-0.00399109	-0.00876762	0.0327336	0.0251092	0.0572303
-740	-0.00393348	-0.00375373	-0.00877103	0.0325957	0.0250645	0.0572258
-739	-0.004263	-0.00350441	-0.00876746	0.0324593	0.0250175	0.0572213
-738	-0.00459671	-0.00324281	-0.00875665	0.0323249	0.0249679	0.0572167
-737	-0.0049344	-0.00296863	-0.00873838	0.0321924	0.0249158	0.0572121
-736	-0.00527585	-0.00268159	-0.00871241	0.0320621	0.0248611	0.0572074
-735	-0.00562083	-0.00238139	-0.00867857	0.0319341	0.0248038	0.0572025
-734	-0.00596908	-0.0020678	-0.00863666	0.0318087	0.0247438	0.0571975
-733	-0.00632031	-0.00174056	-0.00858653	0.0316858	0.024681	0.0571923
-732	-0.00667426	-0.00139945	-0.00852804	0.0315658	0.0246155	0.0571869
-731	-0.0070306	-0.00104427	-0.00846109	0.0314488	0.0245471	0.0571811
-730	-0.00738902	-0.000674851	-0.00838556	0.0313348	0.0244759	0.0571751
-729	-0.00774918	-0.000291026	-0.00830142	0.0312241	0.0244016	0.0571686
-728	-0.00811075	0.000107332	-0.0082086	0.0311167	0.0243244	0.0571617
-727	-0.00847336	0.000520326	-0.0081071	0.0310129	0.0242441	0.0571543
-726	-0.00883664	0.000948032	-0.00799693	0.0309127	0.0241607	0.0571464
-725	-0.00920021	0.0013905	-0.00787813	0.0308162	0.0240742	0.0571379
-724	-0.00956369	0.00184774	-0.00775077	0.0307235	0.0239844	0.0571287
-723	-0.00992665	0.00231975	-0.00761493	0.0306346	0.0238914	0.0571188
-722	-0.0102887	0.00280648	-0.00747075	0.0305498	0.0237952	0.0571081
-721	-0.0106494	0.00330786	-0.00731837	0.0304689	0.0236956	0.0570966
-720	-0.0110084	0.00382377	-0.00715798	0.030392	0.0235927	0.0570843
-719	-0.0113652	0.00435407	-0.00698977	0.0303192	0.0234864	0.057071
-718	-0.0117193	0.00489858	-0.00681398	0.0302504	0.0233767	0.0570567
-717	-0.0120704	0.00545709	-0.00663088	0.0301856	0.0232637	0.0570414
-716	-0.012418	0.00602935	-0.00644076	0.0301248	0.0231472	0.0570251
-715	-0.0127616	0.00661507	-0.00624392	0.0300679	0.0230274	0.0570076
-714	-0.0131007	0.00721394	-0.00604071	0.0300148	0.0229041	0.056989
-713	-0.0134349	0.00782561	-0.0058315	0.0299653	0.0227774	0.0569692
-712	-0.0137638	0.00844968	-0.00561667	0.0299194	0.0226474	0.0569481
-711	-0.0140869	0.00908573	-0.00539663	0.0298769	0.022514	0.0569259
-710	-0.0144037	0.00973331	-0.00517182	0.0298376	0.0223773	0.0569023
-709	-0.0147137	0.0103919	-0.00494268	0.0298013	0.0222374	0.0568775
-708	-0.0150164	0.011061	-0.00470968	0.0297676	0.0220943	0.0568513
-707	-0.0153115	0.0117401	-0.00447332	0.0297365	0.0219479	0.0568238
-706	-0.0155984	0.0124285	-0.00423409	0.0297075	0.0217986	0.0567949
-705	-0.0158767	0.0131256	-0.0039925	0.0296804	0.0216462	0.0567647
-704	-0.016146	0.0138308	-0.00374907	0.0296547	0.0214908	0.0567331
-703	-0.0164056	0.0145435	-0.00350435	0.0296303	0.0213327	0.0567001
-702	-0.0166553	0.0152628	-0.00325887	0.0296065	0.0211718	0.0566658
-701	-0.0168946	0.0159881	-0.00301318	0.0295832	0.0210082	0.0566301
-700	-0.017123	0.0167186	-0.00276782	0.0295597	0.0208422	0.056593
-699	-0.0173401	0.0174535	-0.00252334	0.0295357	0.0206737	0.0565546
-698	-0.0175454	0.0181921	-0.00228029	0.0295108	0.020503	0.0565148
-697	-0.0177387	0.0189334	-0.00203921	0.0294843	0.0203302	0.0564737
-696	-0.0179194	0.0196768	-0.00180064	0.0294559	0.0201554	0.0564312
-695	-0.0180873	0.0204212	-0.0015651	0.0294251	0.0199787	0.0563874
-694	-0.0182419	0.0211659	-0.00133312	0.0293914	0.0198004	0.0563423
-693	-0.0183829	0.02191	-0.0011052	0.0293542	0.0196205	0.0562959
-692	-0.01851	0.0226525	-0.000881836	0.029313	0.0194393	0.0562483
-691	-0.0186228	0.0233926	-0.000663498	0.0292674	0.0192569	0.0561993
-690	-0.0187211	0.0241293	-0.000450647	0.0292169	0.0190734	0.0561492
-689	-0.0188047	0.0248619	-0.00024372	0.029161	0.0188891	0.0560978
-688	-0.0188732	0.0255892	-4.31333e-05	0.0290991	0.0187041	0.0560452
-687	-0.0189265	0.0263105	0.000150719	0.029031	0.0185186	0.0559914
-686	-0.0189643	0.0270248	0.000337468	0.0289561	0.0183328	0.0559365
-685	-0.0189867	0.0277312	0.00051677	0.0288741	0.0181468	0.0558804
-684	-0.0189933	0.0284288	0.000688308	0.0287846	0.0179609	0.0558231
-683	-0.0189843	0.0291166	0.000851792	0.0286873	0.0177751	0.0557647
-682	-0.0189594	0.0297939	0.00100696	0.0285818	0.0175897	0.0557052
-681	-0.0189187	0.0304597	0.00115359	0.028468	0.0174049	0.0556446
-680	-0.0188623	0.0311132	0.00129146	0.0283456	0.0172208	0.0555828
-679	-0.0187901	0.0317535	0.00142042	0.0282144	0.0170376	0.05552
-678	-0.0187024	0.0323797	0.00154031	0.0280744	0.0168554	0.0554561
-677	-0.0185992	0.0329911	0.00165103	0.0279255	0.0166744	0.0553911
-676	-0.0184807	0.0335868	0.00175249	0.0277678	0.0164948	0.0553251
-675	-0.0183473	0.034166	0.00184464	0.0276012	0.0163167	0.0552579
-674	-0.0181991	0.0347279	0.00192746	0.027426	0.0161402	0.0551898
-673	-0.0180365	0.0352718	0.00200095	0.0272422	0.0159655	0.0551205
-672	-0.0178599	0.035797	0.00206515	0.0270503	0.0157927	0.0550502
-671	-0.0176696	0.0363026	0.00212012	0.0268504	0.0156219	0.0549788
-670	-0.0174661	0.0367881	0.00216594	0.026643	0.0154533	0.0549064
-669	-0.0172498	0.0372528	0.00220272	0.0264285	0.0152869	0.0548329
-668	-0.0170214	0.0376959	0.0022306	0.0262075	0.0151229	0.0547583
-667	-0.0167814	0.0381168	0.00224974	0.0259806	0.0149613	0.0546828
-666	-0.0165303	0.0385149	0.00226032	0.0257483	0.0148022	0.0546061
-665	-0.0162687	0.0388896	0.00226252	0.0255114	0.0146457	0.0545284
-664	-0.0159974	0.0392402	0.00225658	0.0252706	0.0144919	0.0544497
-663	-0.0157171	0.0395664	0.00224272	0.0250269	0.0143409	0.05437
-662	-0.0154283	0.0398674	0.00222118	0.024781	0.0141926	0.0542892
-661	-0.0151319	0.0401427	0.00219223	0.0245338	0.0140471	0.0542074
-660	-0.0148285	0.0403919	0.00215614	0.0242864	0.0139045	0.0541247
-659	-0.0145191	0.0406144	0.00211319	0.0240397	0.0137648	0.054041
-658	-0.0142042	0.0408098	0.00206366	0.0237948	0.013628	0.0539563
-657	-0.0138847	0.0409775	0.00200785	0.0235527	0.0134941	0.0538707
-656	-0.0135614	0.0411172	0.00194606	0.0233145	0.0133633	0.0537842
-655	-0.0132349	0.0412284	0.00187858	0.0230812	0.0132353	0.0536969
-654	-0.0129062	0.0413108	0.00180573	0.0228541	0.0131104	0.0536087
-653	-0.0125759	0.0413638	0.00172779	0.0226342	0.0129884	0.0535198
-652	-0.0122448	0.0413872	0.00164507	0.0224227	0.0128693	0.0534301
-651	-0.0119135	0.0413806	0.00155786	0.0222205	0.0127533	0.0533398
-650	-0.0115828	0.0413437	0.00146645	0.0220288	0.0126401	0.0532489
-649	-0.0112534	0.0412762	0.00137113	0.0218486	0.0125299	0.0531574
-648	-0.0109258	0.0411777	0.00127216	0.021681	0.0124225	0.0530654
-647	-0.0106007	0.0410481	0.00116982	0.0215269	0.0123181	0.0529731
-646	-0.0102785	0.0408871	0.00106436	0.0213873	0.0122165	0.0528804
-645	-0.00995994	0.0406946	0.000956036	0.021263	0.0121177	0.0527875
-644	-0.00964533	0.0404703	0.000845072	0.0211548	0.0120217	0.0526945
-643	-0.00933513	0.0402141	0.000731695	0.0210636	0.0119285	0.0526015
-642	-0.00902971	0.0399259	0.000616114	0.0209899	0.0118381	0.0525085
-641	-0.00872939	0.0396058	0.000498529	0.0209345	0.0117504	0.0524157
-640	-0.00843443	0.0392536	0.000379124	0.0208978	0.0116654	0.0523232
-639	-0.00814504	0.0388694	0.00025807	0.0208804	0.011583	0.0522311
-638	-0.00786138	0.0384533	0.000135528	0.0208825	0.0115034	0.0521396
-637	-0.00758355	0.0380054	1.16413e-05	0.0209045	0.0114263	0.0520488
-636	-0.00731159	0.0375259	-0.000113455	0.0209466	0.0113519	0.0519588
-635	-0.00704551	0.0370151	-0.00023964	0.0210088	0.01128	0.0518697
-634	-0.00678524	0.0364733	-0.000366803	0.0210913	0.0112107	0.0517817
-633	-0.00653067	0.0359007	-0.000494846	0.0211938	0.011144	0.051695
-632	-0.00628165	0.0352979	-0.000623679	0.0213163	0.0110798	0.0516096
-631	-0.00603798	0.0346653	-0.000753221	0.0214584	0.0110182	0.0515258
-630	-0.00579941	0.0340035	-0.000883402	0.0216199	0.0109591	0.0514437
-629	-0.00556565	0.0333132	-0.00101415	0.0218002	0.0109025	0.0513635
-628	-0.00533638	0.0325949	-0.00114542	0.0219989	0.0108485	0.0512852
-627	-0.00511126	0.0318495	-0.00127715	0.0222154	0.010797	0.0512091
-626	-0.0048899	0.0310778	-0.00140928	0.022449	0.010748	0.0511354
-625	-0.0046719	0.0302807	-0.00154178	0.0226989	0.0107016	0.0510641
-624	-0.00445685	0.0294592	-0.00167458	0.0229643	0.0106577	0.0509954
-623	-0.0042443	0.0286144	-0.00180765	0.0232443	0.0106164	0.0509295
-622	-0.00403382	0.0277473	-0.00194093	0.0235381	0.0105778	0.0508665
-621	-0.00382496	0.0268591	-0.00207438	0.0238446	0.0105418	0.0508066
-620	-0.00361728	0.0259511	-0.00220793	0.0241629	0.0105084	0.05075
-619	-0.00341036	0.0250246	-0.00234152	0.0244918	0.0104778	0.0506966
-618	-0.00320375	0.024081	-0.00247509	0.0248302	0.0104498	0.0506468
-617	-0.00299707	0.0231216	-0.00260855	0.0251771	0.0104247	0.0506006
-616	-0.00278993	0.022148	-0.00274184	0.0255313	0.0104024	0.0505581
-615	-0.00258196	0.0211617	-0.00287486	0.0258917	0.010383	0.0505194
-614	-0.00237286	0.0201642	-0.0030075	0.0262571	0.0103665	0.0504848
-613	-0.00216232	0.0191571	-0.00313966	0.0266263	0.010353	0.0504541
-612	-0.0019501	0.0181421	-0.00327122	0.0269984	0.0103426	0.0504277
-611	-0.00173598	0.0171208	-0.00340204	0.0273721	0.0103353	0.0504054
-610	-0.0015198	0.0160949	-0.003532	0.0277463	0.0103312	0.0503875
-609	-0.00130144	0.0150661	-0.00366093	0.02812	0.0103303	0.0503739
-608	-0.00108083	0.0140361	-0.00378868	0.0284921	0.0103328	0.0503648
-607	-0.000857946	0.0130066	-0.00391509	0.0288617	0.0103387	0.0503602
-606	-0.000632823	0.0119792	-0.00403997	0.0292277	0.0103481	0.05036
-605	-0.000405543	0.0109556	-0.00416314	0.0295893	0.0103611	0.0503644
-604	-0.000176238	0.00993757	-0.00428441	0.0299455	0.0103777	0.0503733
-603	5.49077e-05	0.00892662	-0.00440359	0.0302957	0.0103981	0.0503868
-602	0.000287661	0.00792439	-0.00452048	0.0306389	0.0104223	0.0504048
-601	0.00052174	0.00693241	-0.00463486	0.0309746	0.0104504	0.0504273
-600	0.00075682	0.0059522	-0.00474655	0.0313019	0.0104825	0.0504543
-599	0.000992529	0.00498521	-0.00485532	0.0316205	0.0105187	0.0504858
-598	0.00122846	0.00403284	-0.004961	0.0319296	0.0105591	0.0505216
-597	0.00146416	0.0030964	-0.00506336	0.0322289	0.0106037	0.0505618
-596	0.00169916	0.00217717	-0.00516224	0.0325179	0.0106526	0.0506063
-595	0.00193295	0.00127633	-0.00525742	0.0327963	0.0107059	0.0506549
-594	0.002165	0.000394988	-0.00534876	0.0330637	0.0107636	0.0507076
-593	0.00239475	-0.000465832	-0.00543606	0.0333199	0.0108259	0.0507642
-592	0.00262164	-0.00130519	-0.00551919	0.0335648	0.0108927	0.0508247
-591	0.00284511	-0.00212223	-0.00559801	0.033798	0.0109642	0.050889
-590	0.00306457	-0.00291621	-0.00567239	0.0340197	0.0110403	0.0509569
-589	0.00327944	-0.00368645	-0.00574223	0.0342296	0.0111211	0.0510283
-588	0.00348915	-0.00443238	-0.00580744	0.0344279	0.0112067	0.051103
-587	0.00369315	-0.00515354	-0.00586795	0.0346145	0.0112971	0.051181
-586	0.00389088	-0.00584954	-0.00592373	0.0347895	0.0113922	0.051262
-585	0.00408184	-0.0065201	-0.00597475	0.034953	0.0114921	0.0513458
-584	0.00426553	-0.00716505	-0.006021	0.0351051	0.0115967	0.0514325
-583	0.00444147	-0.0077843	-0.00606251	0.035246	0.0117062	0.0515217
-582	0.00460924	-0.00837785	-0.00609934	0.0353759	0.0118203	0.0516133
-581	0.00476846	-0.00894582	-0.00613154	0.035495	0.0119392	0.0517072
-580	0.00491876	-0.00948838	-0.00615922	0.0356036	0.0120627	0.0518032
-579	0.00505984	-0.0100058	-0.0061825	0.0357017	0.0121908	0.0519011
-578	0.00519145	-0.0104985	-0.00620151	0.0357898	0.0123235	0.0520008
-577	0.00531338	-0.0109669	-0.00621643	0.035868	0.0124605	0.0521021
-576	0.00542547	-0.0114115	-0.00622743	0.0359367	0.012602	0.0522049
-575	0.00552763	-0.0118329	-0.00623473	0.0359961	0.0127476	0.052309
-574	0.0056198	-0.0122319	-0.00623854	0.0360464	0.0128974	0.0524143
-573	0.005702	-0.012609	-0.00623912	0.036088	0.0130513	0.0525206
-572	0.00577427	-0.0129653	-0.00623671	0.0361211	0.013209	0.0526278
-571	0.00583674	-0.0133014	-0.00623159	0.036146	0.0133704	0.0527357
-570	0.00588958	-0.0136184	-0.00622405	0.0361629	0.0135355	0.0528443
-569	0.005933	-0.0139172	-0.00621437	0.0361721	0.0137039	0.0529535
-568	0.00596727	-0.0141989	-0.00620286	0.0361739	0.0138756	0.053063
-567	0.00599271	-0.0144644	-0.00618981	0.0361684	0.0140504	0.0531729
-566	0.00600968	-0.0147149	-0.00617554	0.0361559	0.0142281	0.053283
-565	0.00601858	-0.0149516	-0.00616034	0.0361367	0.0144085	0.0533933
-564	0.00601987	-0.0151755	-0.00614453	0.0361109	0.0145915	0.0535037
-563	0.006014	-0.0153879	-0.00612838	0.0360787	0.0147767	0.0536141
-562	0.00600151	-0.0155899	-0.0061122	0.0360404	0.0149641	0.0537245
-561	0.00598293	-0.0157829	-0.00609626	0.0359961	0.0151533	0.0538348
-560	0.00595882	-0.0159679	-0.00608082	0.0359459	0.0153443	0.053945
-559	0.00592976	-0.0161463	-0.00606613	0.0358901	0.0155368	0.054055
-558	0.00589637	-0.0163193	-0.00605241	0.0358288	0.0157305	0.0541649
-557	0.00585924	-0.0164881	-0.00603987	0.0357621	0.0159253	0.0542747
-556	0.00581902	-0.016654	-0.00602871	0.0356902	0.0161211	0.0543842
-555	0.00577631	-0.0168182	-0.00601907	0.0356133	0.0163174	0.0544937
-554	0.00573176	-0.016982	-0.00601111	0.0355314	0.0165143	0.054603
-553	0.00568597	-0.0171464	-0.00600492	0.0354446	0.0167115	0.0547121
-552	0.00563957	-0.0173129	-0.00600059	0.0353532	0.0169087	0.0548212
-551	0.00559316	-0.0174824	-0.00599817	0.0352572	0.0171059	0.0549302
-550	0.00554734	-0.0176561	-0.00599768	0.0351567	0.0173027	0.0550392
-549	0.00550266	-0.0178353	-0.00599912	0.0350519	0.0174992	0.0551481
-548	0.00545969	-0.0180209	-0.00600244	0.0349429	0.017695	0.0552572
-547	0.00541896	-0.018214	-0.00600758	0.0348298	0.0178902	0.0553663
-546	0.00538095	-0.0184157	-0.00601443	0.0347128	0.0180844	0.0554757
-545	0.00534615	-0.018627	-0.00602288	0.0345919	0.0182775	0.0555852
-544	0.00531501	-0.0188488	-0.00603276	0.0344672	0.0184696	0.055695
-543	0.00528792	-0.019082	-0.0060439	0.0343391	0.0186603	0.0558051
-542	0.00526528	-0.0193275	-0.00605607	0.0342074	0.0188497	0.0559156
-541	0.00524742	-0.0195861	-0.00606906	0.0340725	0.0190376	0.0560266
-540	0.00523466	-0.0198585	-0.0060826	0.0339345	0.019224	0.056138
-539	0.00522726	-0.0201455	-0.00609643	0.0337935	0.0194087	0.05625
-538	0.00522546	-0.0204477	-0.00611023	0.0336496	0.0195918	0.0563625
-537	0.00522947	-0.0207658	-0.00612372	0.0335031	0.0197731	0.0564757
-536	0.00523944	-0.0211002	-0.00613655	0.0333541	0.0199526	0.0565896
-535	0.00525551	-0.0214514	-0.00614841	0.0332028	0.0201303	0.0567041
-534	0.00527777	-0.0218198	-0.00615894	0.0330494	0.0203062	0.0568194
-533	0.00530627	-0.0222058	-0.00616781	0.0328941	0.0204802	0.0569355
-532	0.00534106	-0.0226096	-0.00617465	0.032737	0.0206524	0.0570523
-531	0.00538211	-0.0230315	-0.00617912	0.0325784	0.0208227	0.05717
-530	0.00542941	-0.0234714	-0.00618088	0.0324185	0.0209912	0.0572884
-529	0.00548287	-0.0239295	-0.00617958	0.0322575	0.0211579	0.0574076
-528	0.00554242	-0.0244057	-0.00617489	0.0320956	0.0213228	0.0575276
-527	0.00560794	-0.0248999	-0.00616649	0.0319329	0.021486	0.0576483
-526	0.00567928	-0.025412	-0.00615406	0.0317699	0.0216474	0.0577699
-525	0.0057563	-0.0259415	-0.00613733	0.0316066	0.0218072	0.0578921
-524	0.00583881	-0.0264882	-0.006116	0.0314432	0.0219654	0.0580149
-523	0.00592662	-0.0270516	-0.00608984	0.0312801	0.0221221	0.0581384
-522	0.00601952	-0.0276312	-0.0060586	0.0311174	0.0222773	0.0582625
-521	0.00611728	-0.0282264	-0.00602208	0.0309554	0.0224311	0.0583871
-520	0.00621969	-0.0288365	-0.0059801	0.0307943	0.0225835	0.0585121
-519	0.00632649	-0.0294608	-0.0059325	0.0306343	0.0227346	0.0586374
-518	0.00643744	-0.0300983	-0.00587914	0.0304757	0.0228846	0.058763
-517	0.0065523	-0.0307482	-0.00581993	0.0303187	0.0230334	0.0588888
-516	0.00667081	-0.0314095	-0.0057548	0.0301634	0.0231812	0.0590147
-515	0.00679273	-0.0320812	-0.0056837	0.0300102	0.0233279	0.0591405
-514	0.00691781	-0.0327621	-0.00560663	0.0298592	0.0234738	0.0592662
-513	0.0070458	-0.033451	-0.00552359	0.0297106	0.0236189	0.0593917
-512	0.00717648	-0.0341467	-0.00543464	0.0295648	0.0237632	0.0595168
-511	0.00730961	-0.0348479	-0.00533984	0.0294217	0.0239068	0.0596415
-510	0.00744497	-0.0355532	-0.0052393	0.0292818	0.0240498	0.0597655
-509	0.00758235	-0.0362614	-0.00513315	0.0291451	0.0241922	0.0598889
-508	0.00772155	-0.0369709	-0.00502154	0.0290118	0.0243341	0.0600114
-507	0.00786239	-0.0376802	-0.00490464	0.0288822	0.0244756	0.060133
-506	0.0080047	-0.038388	-0.00478266	0.0287564	0.0246167	0.0602535
-505	0.00814831	-0.0390927	-0.00465582	0.0286346	0.0247575	0.0603728
-504	0.00829308	-0.0397928	-0.00452436	0.028517	0.024898	0.0604908
-503	0.00843889	-0.0404868	-0.00438853	0.0284036	0.0250382	0.0606074
-502	0.00858561	-0.0411731	-0.0042486	0.0282947	0.0251782	0.0607224
-501	0.00873315	-0.0418503	-0.00410487	0.0281905	0.025318	0.0608358
-500	0.00888142	-0.0425168	-0.00395762	0.0280909	0.0254576	0.0609475
-499	0.00903035	-0.0431712	-0.00380716	0.0279963	0.0255971	0.0610574
-498	0.00917989	-0.043812	-0.0036538	0.0279066	0.0257364	0.0611653
-497	0.00932999	-0.0444378	-0.00349785	0.0278221	0.0258756	0.0612713
-496	0.00948061	-0.0450471	-0.00333963	0.0277427	0.0260146	0.0613752
-495	0.00963175	-0.0456388	-0.00317946	0.0276687	0.0261534	0.0614769
-494	0.00978338	-0.0462114	-0.00301763	0.0276001	0.026292	0.0615765
-493	0.00993552	-0.0467638	-0.00285447	0.027537	0.0264304	0.0616738
-492	0.0100882	-0.0472948	-0.00269027	0.0274794	0.0265685	0.0617689
-491	0.0102413	-0.0478032	-0.00252533	0.0274274	0.0267062	0.0618616
-490	0.010395	-0.0482882	-0.00235992	0.0273812	0.0268436	0.061952
-489	0.0105493	-0.0487486	-0.00219432	0.0273406	0.0269805	0.0620401
-488	0.0107042	-0.0491837	-0.00202879	0.0273058	0.0271169	0.0621257
-487	0.0108597	-0.0495927	-0.00186356	0.0272768	0.0272527	0.0622091
-486	0.0110158	-0.0499748	-0.00169886	0.0272536	0.0273878	0.0622901
-485	0.0111727	-0.0503295	-0.0015349	0.0272362	0.027522	0.0623688
-484	0.0113302	-0.0506562	-0.00137188	0.0272246	0.0276554	0.0624452
-483	0.0114884	-0.0509545	-0.00120996	0.0272189	0.0277877	0.0625193
-482	0.0116473	-0.0512241	-0.0010493	0.0272189	0.0279189	0.0625913
-481	0.0118069	-0.0514647	-0.000890043	0.0272247	0.0280487	0.0626611
-480	0.0119673	-0.0516761	-0.000732298	0.0272361	0.0281772	0.0627288
-479	0.0121283	-0.0518583	-0.000576167	0.0272533	0.0283041	0.0627944
-478	0.0122899	-0.0520113	-0.000421727	0.027276	0.0284292	0.0628581
-477	0.0124522	-0.0521352	-0.000269042	0.0273043	0.0285525	0.0629199
-476	0.012615	-0.0522303	-0.000118155	0.027338	0.0286737	0.0629799
-475	0.0127782	-0.0522967	3.09064e-05	0.027377	0.0287927	0.0630381
-474	0.0129418	-0.052335	0.000178131	0.0274212	0.0289093	0.0630947
-473	0.0131056	-0.0523454	0.000323522	0.0274706	0.0290233	0.0631497
-472	0.0132695	-0.0523285	0.000467096	0.0275249	0.0291347	0.0632031
-471	0.0134335	-0.0522849	0.000608882	0.0275841	0.0292431	0.0632552
-470	0.0135972	-0.0522153	0.00074892	0.0276479	0.0293484	0.0633059
-469	0.0137606	-0.0521203	0.00088726	0.0277161	0.0294505	0.0633554
-468	0.0139234	-0.0520007	0.00102396	0.0277887	0.0295491	0.0634037
-467	0.0140855	-0.0518573	0.00115908	0.0278653	0.0296442	0.0634509
-466	0.0142466	-0.0516909	0.0012927	0.0279458	0.0297355	0.063497
-465	0.0144065	-0.0515024	0.00142488	0.0280298	0.0298228	0.0635422
-464	0.0145649	-0.0512928	0.00155569	0.0281172	0.0299061	0.0635864
-463	0.0147216	-0.051063	0.00168522	0.0282076	0.0299851	0.0636298
-462	0.0148763	-0.050814	0.00181353	0.0283008	0.0300597	0.0636724
-461	0.0150288	-0.0505467	0.00194068	0.0283964	0.0301298	0.0637143
-460	0.0151786	-0.0502622	0.00206675	0.0284941	0.0301953	0.0637554
-459	0.0153257	-0.0499614	0.00219179	0.0285936	0.030256	0.0637958
-458	0.0154696	-0.0496453	0.00231584	0.0286944	0.0303118	0.0638356
-457	0.0156101	-0.049315	0.00243895	0.0287963	0.0303626	0.0638747
-456	0.0157468	-0.0489714	0.00256114	0.0288986	0.0304084	0.0639132
-455	0.0158796	-0.0486155	0.00268243	0.0290011	0.0304491	0.063951
-454	0.0160081	-0.0482483	0.00280283	0.0291033	0.0304846	0.0639882
-453	0.0161321	-0.0478707	0.00292231	0.0292046	0.0305148	0.0640247
-452	0.0162512	-0.0474836	0.00304085	0.0293047	0.0305398	0.0640605
-451	0.0163653	-0.0470879	0.00315841	0.0294029	0.0305595	0.0640957
-450	0.0164741	-0.0466844	0.00327494	0.0294988	0.0305739	0.0641301
-449	0.0165774	-0.046274	0.00339035	0.0295917	0.0305831	0.0641637
-448	0.0166749	-0.0458574	0.00350454	0.0296813	0.030587	0.0641966
-447	0.0167666	-0.0454354	0.00361742	0.0297667	0.0305856	0.0642286
-446	0.0168523	-0.0450087	0.00372883	0.0298475	0.0305791	0.0642597
-445	0.0169318	-0.0445779	0.00383865	0.0299231	0.0305675	0.0642898
-444	0.017005	-0.0441437	0.00394669	0.0299928	0.0305509	0.0643189
-443	0.0170719	-0.0437066	0.00405277	0.0300561	0.0305293	0.064347
-442	0.0171323	-0.0432673	0.00415669	0.0301121	0.0305029	0.0643739
-441	0.0171864	-0.0428261	0.00425822	0.0301605	0.0304718	0.0643996
-440	0.0172341	-0.0423835	0.00435713	0.0302004	0.0304361	0.0644241
-439	0.0172753	-0.0419401	0.00445315	0.0302312	0.0303959	0.0644473
-438	0.0173104	-0.041496	0.00454603	0.0302524	0.0303514	0.0644691
-437	0.0173392	-0.0410518	0.00463547	0.0302633	0.0303027	0.0644894
-436	0.0173619	-0.0406077	0.00472117	0.0302631	0.03025	0.0645083
-435	0.0173788	-0.040164	0.00480283	0.0302515	0.0301934	0.0645257
-434	0.01739	-0.039721	0.00488012	0.0302276	0.0301332	0.0645415
-433	0.0173957	-0.0392788	0.0049527	0.0301909	0.0300695	0.0645557
-432	0.0173961	-0.0388377	0.00502024	0.030141	0.0300024	0.0645683
-431	0.0173917	-0.0383979	0.00508239	0.0300771	0.0299322	0.0645791
-430	0.0173826	-0.0379595	0.00513879	0.0299988	0.0298591	0.0645883
-429	0.0173692	-0.0375227	0.00518908	0.0299056	0.0297832	0.0645957
-428	0.0173518	-0.0370876	0.00523292	0.0297969	0.0297047	0.0646014
-427	0.0173308	-0.0366543	0.00526994	0.0296725	0.0296238	0.0646054
-426	0.0173067	-0.0362229	0.00529978	0.0295318	0.0295406	0.0646076
-425	0.0172798	-0.0357936	0.00532209	0.0293744	0.0294555	0.0646081
-424	0.0172505	-0.0353664	0.00533654	0.0292001	0.0293685	0.0646069
-423	0.0172193	-0.0349414	0.00534277	0.0290086	0.0292798	0.064604
-422	0.0171867	-0.0345188	0.00534046	0.0287995	0.0291896	0.0645994
-421	0.017153	-0.0340987	0.00532931	0.0285728	0.029098	0.0645932
-420	0.0171188	-0.0336811	0.00530901	0.0283281	0.0290052	0.0645854
-419	0.0170845	-0.0332661	0.00527927	0.0280654	0.0289114	0.0645761
-418	0.0170507	-0.032854	0.00523984	0.0277847	0.0288167	0.0645654
-417	0.0170177	-0.0324448	0.00519046	0.0274858	0.0287212	0.0645532
-416	0.0169861	-0.0320387	0.00513093	0.0271688	0.0286251	0.0645396
-415	0.0169563	-0.0316358	0.00506105	0.0268337	0.0285285	0.0645248
-414	0.0169289	-0.0312363	0.00498064	0.0264807	0.0284315	0.0645089
-413	0.0169042	-0.0308403	0.00488956	0.0261099	0.0283342	0.0644918
-412	0.0168828	-0.0304481	0.00478771	0.0257214	0.0282367	0.0644736
-411	0.016865	-0.0300598	0.00467501	0.0253156	0.0281391	0.0644545
-410	0.0168515	-0.0296756	0.0045514	0.0248927	0.0280416	0.0644346
-409	0.0168425	-0.0292958	0.00441688	0.024453	0.027944	0.0644139
-408	0.0168385	-0.0289205	0.00427147	0.0239968	0.0278467	0.0643925
-407	0.0168399	-0.02855	0.00411522	0.0235246	0.0277495	0.0643706
-406	0.0168472	-0.0281845	0.00394822	0.0230368	0.0276526	0.0643482
-405	0.0168607	-0.0278243	0.00377062	0.0225338	0.027556	0.0643253
-404	0.0168809	-0.0274696	0.00358256	0.0220162	0.0274598	0.0643022
-403	0.016908	-0.0271205	0.00338425	0.0214845	0.0273639	0.0642788
-402	0.0169425	-0.0267774	0.00317594	0.0209392	0.0272686	0.0642553
-401	0.0169846	-0.0264405	0.0029579	0.0203809	0.0271737	0.0642317
-400	0.0170348	-0.02611	0.00273043	0.0198102	0.0270794	0.0642082
-399	0.0170934	-0.0257861	0.00249388	0.0192278	0.0269856	0.0641847
-398	0.0171606	-0.025469	0.00224863	0.0186343	0.0268924	0.0641615
-397	0.0172368	-0.025159	0.00199509	0.0180303	0.0267998	0.0641384
-396	0.0173223	-0.0248562	0.00173369	0.0174166	0.0267079	0.0641157
-395	0.0174173	-0.0245609	0.0014649	0.0167939	0.0266167	0.0640934
-394	0.0175221	-0.0242731	0.00118922	0.0161629	0.0265262	0.0640714
-393	0.0176369	-0.023993	0.00090716	0.0155243	0.0264364	0.06405
-392	0.0177621	-0.0237208	0.000619265	0.0148789	0.0263475	0.064029
-391	0.0178977	-0.0234565	0.000326091	0.0142275	0.0262594	0.0640087
-390	0.0180442	-0.0232003	2.82163e-05	0.0135708	0.0261722	0.0639889
-389	0.0182015	-0.0229522	-0.00027377	0.0129097	0.0260859	0.0639698
-388	0.01837	-0.0227123	-0.000579267	0.012245	0.0260006	0.0639513
-387	0.0185499	-0.0224806	-0.000887663	0.0115775	0.0259163	0.0639335
-386	0.0187412	-0.0222571	-0.00119834	0.0109081	0.0258331	0.0639165
-385	0.0189441	-0.0220419	-0.00151069	0.0102375	0.0257511	0.0639001
-384	0.0191588	-0.0218348	-0.00182408	0.00956673	0.0256703	0.0638846
-383	0.0193854	-0.0216358	-0.0021379	0.00889664	0.0255908	0.0638698
-382	0.019624	-0.0214449	-0.00245155	0.00822814	0.0255127	0.0638558
-381	0.0198746	-0.0212619	-0.00276442	0.00756215	0.0254361	0.0638426
-380	0.0201374	-0.0210868	-0.00307592	0.00689962	0.0253609	0.0638303
-379	0.0204123	-0.0209193	-0.00338549	0.0062415	0.0252874	0.0638187
-378	0.0206994	-0.0207593	-0.00369257	0.00558878	0.0252156	0.0638081
-377	0.0209987	-0.0206067	-0.00399661	0.00494246	0.0251456	0.0637983
-376	0.0213101	-0.0204612	-0.00429711	0.00430355	0.0250774	0.0637894
-375	0.0216337	-0.0203226	-0.00459359	0.0036731	0.0250113	0.0637814
-374	0.0219693	-0.0201907	-0.00488557	0.00305215	0.0249471	0.0637743
-373	0.0223168	-0.0200653	-0.00517262	0.00244179	0.0248851	0.0637681
-372	0.0226761	-0.019946	-0.00545434	0.0018431	0.0248253	0.063763
-371	0.023047	-0.0198325	-0.00573035	0.00125719	0.0247678	0.0637588
-370	0.0234294	-0.0197247	-0.00600033	0.000685182	0.0247127	0.0637557
-369	0.023823	-0.0196221	-0.00626396	0.000128214	0.02466	0.0637537
-368	0.0242276	-0.0195245	-0.00652098	-0.000412572	0.0246099	0.0637528
-367	0.0246429	-0.0194315	-0.00677114	-0.000936019	0.0245622	0.063753
-366	0.0250686	-0.0193427	-0.00701427	-0.00144097	0.0245172	0.0637544
-365	0.0255043	-0.0192578	-0.00725019	-0.00192626	0.0244749	0.0637571
-364	0.0259498	-0.0191765	-0.00747879	-0.00239074	0.0244352	0.0637611
-363	0.0264045	-0.0190982	-0.00769997	-0.00283324	0.0243982	0.0637665
-362	0.026868	-0.0190228	-0.0079137	-0.00325262	0.024364	0.0637733
-361	0.02734	-0.0189497	-0.00811996	-0.00364775	0.0243325	0.0637816
-360	0.0278198	-0.0188785	-0.00831878	-0.00401751	0.0243037	0.0637914
-359	0.0283071	-0.0188089	-0.00851021	-0.00436083	0.0242776	0.0638028
-358	0.0288012	-0.0187404	-0.00869434	-0.00467663	0.0242542	0.0638159
-357	0.0293017	-0.0186725	-0.00887132	-0.0049639	0.0242333	0.0638307
-356	0.0298078	-0.0186048	-0.00904128	-0.00522164	0.0242151	0.0638474
-355	0.0303191	-0.0185369	-0.00920443	-0.00544893	0.0241993	0.0638659
-354	0.0308349	-0.0184683	-0.00936098	-0.00564488	0.0241859	0.0638863
-353	0.0313545	-0.0183985	-0.00951119	-0.00580866	0.0241749	0.0639087
-352	0.0318773	-0.018327	-0.00965531	-0.0059395	0.024166	0.0639331
-351	0.0324027	-0.0182534	-0.00979365	-0.00603671	0.0241593	0.0639596
-350	0.0329299	-0.0181771	-0.00992653	-0.00609967	0.0241545	0.0639882
-349	0.0334583	-0.0180977	-0.0100543	-0.00612783	0.0241515	0.0640189
-348	0.0339872	-0.0180146	-0.0101773	-0.00612075	0.0241502	0.0640518
-347	0.034516	-0.0179273	-0.0102959	-0.00607805	0.0241504	0.0640869
-346	0.0350438	-0.0178353	-0.0104105	-0.00599946	0.0241519	0.0641243
-345	0.03557	-0.0177381	-0.0105215	-0.00588481	0.0241546	0.0641638
-344	0.036094	-0.017635	-0.0106293	-0.00573402	0.0241582	0.0642056
-343	0.0366151	-0.0175257	-0.0107344	-0.00554713	0.0241627	0.0642495
-342	0.0371325	-0.0174094	-0.0108371	-0.00532426	0.0241678	0.0642956
-341	0.0376457	-0.0172857	-0.0109379	-0.00506567	0.0241732	0.0643437
-340	0.0381541	-0.017154	-0.0110372	-0.00477171	0.0241788	0.064394
-339	0.0386569	-0.0170137	-0.0111354	-0.00444283	0.0241845	0.0644462
-338	0.0391536	-0.0168644	-0.0112331	-0.00407963	0.0241899	0.0645004
-337	0.0396436	-0.0167053	-0.0113305	-0.00368277	0.0241949	0.0645564
-336	0.0401264	-0.0165361	-0.0114282	-0.00325304	0.0241993	0.0646141
-335	0.0406013	-0.0163562	-0.0115265	-0.00279135	0.0242029	0.0646734
-334	0.041068	-0.016165	-0.0116258	-0.00229868	0.0242054	0.0647342
-333	0.0415259	-0.015962	-0.0117265	-0.00177614	0.0242068	0.0647964
-332	0.0419746	-0.0157467	-0.0118291	-0.00122491	0.0242067	0.0648597
-331	0.0424136	-0.0155186	-0.0119337	-0.000646276	0.0242051	0.0649241
-330	0.0428426	-0.0152773	-0.0120408	-4.15999e-05	0.0242017	0.0649894
-329	0.0432611	-0.0150223	-0.0121508	0.000587675	0.0241963	0.0650554
-328	0.0436689	-0.0147532	-0.0122638	0.00124003	0.0241889	0.0651219
-327	0.0440657	-0.0144695	-0.0123802	0.0019139	0.0241793	0.0651887
-326	0.0444512	-0.014171	-0.0125002	0.00260762	0.0241673	0.0652557
-325	0.0448252	-0.0138573	-0.0126241	0.00331953	0.0241528	0.0653226
-324	0.0451874	-0.0135282	-0.0127521	0.00404789	0.0241357	0.0653892
-323	0.0455377	-0.0131832	-0.0128844	0.00479094	0.0241159	0.0654553
-322	0.0458761	-0.0128223	-0.013021	0.00554689	0.0240932	0.0655208
-321	0.0462023	-0.0124453	-0.0131623	0.00631395	0.0240677	0.0655854
-320	0.0465163	-0.0120521	-0.0133082	0.00709029	0.0240392	0.0656488
-319	0.0468181	-0.0116425	-0.0134589	0.00787413	0.0240077	0.065711
-318	0.0471076	-0.0112166	-0.0136144	0.00866365	0.0239731	0.0657717
-317	0.047385	-0.0107744	-0.0137748	0.00945709	0.0239354	0.0658307
-316	0.0476503	-0.010316	-0.0139401	0.0102527	0.0238945	0.0658878
-315	0.0479035	-0.00984154	-0.0141103	0.0110487	0.0238506	0.0659428
-314	0.0481447	-0.00935122	-0.0142853	0.0118436	0.0238035	0.0659956
-313	0.0483741	-0.00884529	-0.0144651	0.0126356	0.0237533	0.066046
-312	0.0485919	-0.00832409	-0.0146497	0.0134232	0.0237	0.0660939
-311	0.0487983	-0.007788	-0.0148389	0.014205	0.0236436	0.0661391
-310	0.0489934	-0.00723743	-0.0150328	0.0149794	0.0235842	0.0661814
-309	0.0491774	-0.0066729	-0.015231	0.0157453	0.0235218	0.0662209
-308	0.0493508	-0.00609496	-0.0154336	0.0165012	0.0234565	0.0662574
-307	0.0495136	-0.00550419	-0.0156404	0.0172461	0.0233883	0.0662907
-306	0.0496663	-0.00490127	-0.0158512	0.0179788	0.0233174	0.0663209
-305	0.0498091	-0.00428689	-0.016066	0.0186984	0.0232438	0.0663479
-304	0.0499423	-0.00366181	-0.0162844	0.019404	0.0231675	0.0663717
-303	0.0500664	-0.00302683	-0.0165065	0.0200948	0.0230888	0.0663922
-302	0.0501815	-0.00238278	-0.016732	0.0207701	0.0230076	0.0664094
-301	0.0502882	-0.00173055	-0.0169607	0.0214293	0.022924	0.0664234
-300	0.0503868	-0.00107103	-0.0171926	0.022072	0.0228383	0.0664341
-299	0.0504776	-0.000405178	-0.0174274	0.0226978	0.0227504	0.0664416
-298	0.0505611	0.000266062	-0.0176651	0.0233063	0.0226604	0.0664461
-297	0.0506376	0.000941703	-0.0179054	0.0238974	0.0225685	0.0664474
-296	0.0507077	0.00162075	-0.0181483	0.024471	0.0224747	0.0664459
-295	0.0507715	0.0023022	-0.0183936	0.0250271	0.0223792	0.0664414
-294	0.0508297	0.00298505	-0.0186413	0.0255657	0.0222821	0.0664342
-293	0.0508826	0.00366828	-0.0188913	0.0260871	0.0221833	0.0664244
-292	0.0509306	0.0043509	-0.0191434	0.0265914	0.0220831	0.0664121
-291	0.0509741	0.00503191	-0.0193976	0.027079	0.0219814	0.0663974
-290	0.0510136	0.00571034	-0.0196539	0.0275503	0.0218784	0.0663805
-289	0.0510494	0.00638524	-0.0199122	0.0280057	0.0217742	0.0663616
-288	0.0510819	0.00705567	-0.0201726	0.0284457	0.0216687	0.0663409
-287	0.0511116	0.00772074	-0.0204349	0.028871	0.0215621	0.0663184
-286	0.0511388	0.00837958	-0.0206993	0.029282	0.0214544	0.0662944
-285	0.0511639	0.00903136	-0.0209658	0.0296795	0.0213457	0.066269
-284	0.0511873	0.0096753	-0.0212343	0.0300641	0.0212359	0.0662425
-283	0.0512093	0.0103107	-0.0215049	0.0304365	0.0211251	0.066215
-282	0.0512302	0.0109367	-0.0217778	0.0307974	0.0210133	0.0661866
-281	0.0512504	0.0115529	-0.0220529	0.0311477	0.0209006	0.0661577
-280	0.0512702	0.0121585	-0.0223304	0.0314879	0.020787	0.0661283
-279	0.05129	0.0127531	-0.0226103	0.031819	0.0206723	0.0660985
-278	0.0513098	0.013336	-0.0228927	0.0321417	0.0205568	0.0660687
-277	0.0513301	0.0139071	-0.0231778	0.0324567	0.0204402	0.0660389
-276	0.051351	0.0144657	-0.0234655	0.0327647	0.0203227	0.0660093
-275	0.0513728	0.0150116	-0.0237561	0.0330665	0.0202042	0.0659801
-274	0.0513956	0.0155446	-0.0240495	0.0333628	0.0200846	0.0659513
-273	0.0514196	0.0160643	-0.024346	0.0336542	0.019964	0.0659231
-272	0.0514449	0.0165707	-0.0246455	0.0339415	0.0198423	0.0658957
-271	0.0514717	0.0170636	-0.0249482	0.0342253	0.0197194	0.0658691
-270	0.0515001	0.0175429	-0.0252541	0.0345061	0.0195954	0.0658435
-269	0.05153	0.0180086	-0.0255633	0.0347845	0.0194702	0.065819
-268	0.0515616	0.0184607	-0.0258758	0.0350611	0.0193438	0.0657955
-267	0.0515948	0.0188993	-0.0261916	0.0353363	0.019216	0.0657733
-266	0.0516296	0.0193243	-0.0265109	0.0356106	0.019087	0.0657524
-265	0.051666	0.019736	-0.0268335	0.0358844	0.0189567	0.0657328
-264	0.0517038	0.0201344	-0.0271595	0.036158	0.018825	0.0657145
-263	0.051743	0.0205196	-0.0274888	0.0364318	0.018692	0.0656977
-262	0.0517834	0.020892	-0.0278215	0.036706	0.0185576	0.0656823
-261	0.0518249	0.0212517	-0.0281573	0.0369809	0.0184218	0.0656684
-260	0.0518672	0.0215988	-0.0284963	0.0372567	0.0182846	0.0656559
-259	0.0519101	0.0219335	-0.0288384	0.0375336	0.0181461	0.0656448
-258	0.0519534	0.0222562	-0.0291834	0.0378116	0.0180063	0.0656352
-257	0.0519969	0.022567	-0.0295311	0.0380908	0.0178652	0.0656269
-256	0.0520401	0.0228661	-0.0298815	0.0383713	0.0177228	0.0656201
-255	0.0520827	0.0231537	-0.0302344	0.0386531	0.0175793	0.0656146
-254	0.0521245	0.0234301	-0.0305895	0.0389361	0.0174347	0.0656104
-253	0.0521651	0.0236954	-0.0309466	0.0392203	0.017289	0.0656075
-252	0.0522039	0.0239499	-0.0313056	0.0395056	0.0171425	0.0656057
-251	0.0522408	0.0241937	-0.0316662	0.0397919	0.0169952	0.0656051
-250	0.0522751	0.0244269	-0.0320282	0.040079	0.0168472	0.0656055
-249	0.0523064	0.0246498	-0.0323912	0.0403667	0.0166988	0.0656069
-248	0.0523343	0.0248625	-0.032755	0.0406548	0.01655	0.0656093
-247	0.0523583	0.025065	-0.0331194	0.0409432	0.0164011	0.0656124
-246	0.0523779	0.0252576	-0.0334841	0.0412315	0.0162523	0.0656164
-245	0.0523925	0.0254403	-0.0338487	0.0415196	0.0161037	0.065621
-244	0.0524018	0.0256133	-0.0342129	0.0418071	0.0159556	0.0656262
-243	0.0524051	0.0257765	-0.0345765	0.0420939	0.0158082	0.0656319
-242	0.0524019	0.0259302	-0.0349392	0.0423795	0.0156618	0.0656381
-241	0.0523917	0.0260743	-0.0353006	0.0426638	0.0155167	0.0656445
-240	0.0523739	0.026209	-0.0356605	0.0429464	0.0153731	0.0656512
-239	0.0523481	0.0263344	-0.0360185	0.0432269	0.0152314	0.0656581
-238	0.0523136	0.0264505	-0.0363744	0.0435052	0.0150917	0.0656651
-237	0.05227	0.0265575	-0.0367278	0.043781	0.0149545	0.065672
-236	0.0522168	0.0266554	-0.0370785	0.0440538	0.0148201	0.0656788
-235	0.0521533	0.0267445	-0.0374261	0.0443235	0.0146887	0.0656855
-234	0.0520793	0.0268247	-0.0377704	0.0445898	0.0145607	0.0656919
-233	0.051994	0.0268964	-0.0381112	0.0448523	0.0144365	0.0656979
-232	0.0518971	0.0269598	-0.0384481	0.0451109	0.0143163	0.0657036
-231	0.0517881	0.0270149	-0.0387809	0.0453653	0.0142006	0.0657087
-230	0.0516665	0.0270622	-0.0391094	0.0456152	0.0140896	0.0657133
-229	0.051532	0.027102	-0.0394332	0.0458605	0.0139837	0.0657173
-228	0.0513842	0.0271344	-0.0397523	0.046101	0.0138833	0.0657207
-227	0.0512226	0.0271601	-0.0400663	0.0463364	0.0137886	0.0657232
-226	0.0510469	0.0271793	-0.0403751	0.0465668	0.0137	0.065725
-225	0.0508568	0.0271926	-0.0406785	0.0467918	0.0136178	0.0657259
-224	0.050652	0.0272004	-0.0409762	0.0470114	0.0135423	0.0657259
-223	0.0504323	0.0272033	-0.0412681	0.0472256	0.0134738	0.065725
-222	0.0501974	0.027202	-0.041554	0.0474343	0.0134126	0.0657231
-221	0.049947	0.0271972	-0.0418338	0.0476375	0.0133589	0.0657202
-220	0.0496812	0.0271894	-0.0421072	0.0478351	0.0133131	0.0657162
-219	0.0493997	0.0271795	-0.0423742	0.0480273	0.0132754	0.0657111
-218	0.0491025	0.0271683	-0.0426347	0.048214	0.0132459	0.0657049
-217	0.0487894	0.0271566	-0.0428884	0.0483954	0.013225	0.0656976
-216	0.0484606	0.0271452	-0.0431353	0.0485716	0.0132127	0.0656891
-215	0.048116	0.0271352	-0.0433753	0.0487427	0.0132094	0.0656794
-214	0.0477558	0.0271275	-0.0436082	0.048909	0.013215	0.0656686
-213	0.04738	0.027123	-0.043834	0.0490706	0.0132299	0.0656565
-212	0.0469888	0.0271227	-0.0440525	0.0492279	0.013254	0.0656432
-211	0.0465824	0.0271277	-0.0442638	0.049381	0.0132874	0.0656288
-210	0.0461611	0.0271389	-0.0444676	0.0495302	0.0133303	0.0656131
-209	0.0457252	0.0271575	-0.044664	0.049676	0.0133826	0.0655962
-208	0.045275	0.0271844	-0.0448529	0.0498186	0.0134444	0.0655781
-207	0.0448108	0.0272208	-0.0450342	0.0499585	0.0135157	0.0655588
-206	0.0443331	0.0272676	-0.0452078	0.0500961	0.0135965	0.0655383
-205	0.0438424	0.0273258	-0.0453738	0.0502317	0.0136867	0.0655166
-204	0.0433391	0.0273964	-0.0455321	0.0503659	0.0137862	0.0654938
-203	0.0428238	0.0274804	-0.0456826	0.0504992	0.0138949	0.0654698
-202	0.042297	0.0275788	-0.0458255	0.050632	0.0140127	0.0654447
-201	0.0417594	0.0276923	-0.0459605	0.0507649	0.0141395	0.0654185
-200	0.0412115	0.0278218	-0.0460877	0.0508983	0.0142751	0.0653913
-199	0.0406541	0.0279682	-0.0462072	0.0510329	0.0144193	0.0653629
-198	0.0400878	0.028132	-0.046319	0.0511693	0.014572	0.0653336
-197	0.0395134	0.0283141	-0.0464229	0.0513078	0.0147328	0.0653033
-196	0.0389316	0.0285148	-0.0465192	0.0514493	0.0149016	0.065272
-195	0.0383431	0.0287349	-0.0466077	0.0515942	0.015078	0.0652397
-194	0.0377488	0.0289747	-0.0466886	0.051743	0.0152618	0.0652066
-193	0.0371494	0.0292346	-0.046762	0.0518965	0.0154528	0.0651727
-192	0.0365457	0.0295149	-0.0468277	0.0520551	0.0156505	0.0651379
-191	0.0359386	0.0298158	-0.046886	0.0522195	0.0158547	0.0651024
-190	0.0353288	0.0301374	-0.0469369	0.0523902	0.016065	0.0650661
-189	0.0347172	0.0304797	-0.0469805	0.0525677	0.016281	0.0650291
-188	0.0341047	0.0308428	-0.0470168	0.0527525	0.0165025	0.0649916
-187	0.0334919	0.0312265	-0.0470461	0.0529452	0.0167291	0.0649534
-186	0.0328798	0.0316305	-0.0470683	0.0531463	0.0169603	0.0649147
-185	0.0322692	0.0320547	-0.0470836	0.0533562	0.0171958	0.0648755
-184	0.0316608	0.0324987	-0.0470921	0.0535753	0.0174352	0.064836
-183	0.0310553	0.032962	-0.0470941	0.053804	0.0176782	0.064796
-182	0.0304537	0.0334442	-0.0470895	0.0540427	0.0179243	0.0647558
-181	0.0298566	0.0339448	-0.0470786	0.0542917	0.0181732	0.0647153
-180	0.0292647	0.0344631	-0.0470615	0.0545513	0.0184244	0.0646746
-179	0.0286787	0.0349985	-0.0470384	0.0548217	0.0186776	0.0646338
-178	0.0280993	0.0355504	-0.0470095	0.0551031	0.0189325	0.064593
-177	0.0275272	0.036118	-0.0469749	0.0553956	0.0191886	0.0645522
-176	0.0269629	0.0367007	-0.0469348	0.0556994	0.0194457	0.0645115
-175	0.0264071	0.0372976	-0.0468894	0.0560144	0.0197032	0.0644709
-174	0.0258603	0.0379079	-0.0468389	0.0563407	0.019961	0.0644306
-173	0.0253229	0.038531	-0.0467835	0.0566781	0.0202187	0.0643906
-172	0.0247956	0.039166	-0.0467234	0.0570266	0.0204759	0.0643509
-171	0.0242786	0.0398123	-0.0466588	0.0573859	0.0207325	0.0643117
-170	0.0237725	0.040469	-0.0465899	0.0577558	0.020988	0.0642731
-169	0.0232777	0.0411355	-0.0465169	0.0581359	0.0212422	0.064235
-168	0.0227944	0.0418111	-0.04644	0.058526	0.0214948	0.0641976
-167	0.022323	0.0424952	-0.0463595	0.0589256	0.0217457	0.0641609
-166	0.0218637	0.0431872	-0.0462756	0.0593342	0.0219947	0.064125
-165	0.0214167	0.0438866	-0.0461884	0.0597512	0.0222414	0.06409
-164	0.0209824	0.044593	-0.0460982	0.0601762	0.0224857	0.0640559
-163	0.0205607	0.0453059	-0.0460052	0.0606084	0.0227276	0.0640228
-162	0.0201518	0.046025	-0.0459096	0.0610472	0.0229667	0.0639908
-161	0.0197559	0.0467502	-0.0458117	0.0614919	0.023203	0.0639598
-160	0.019373	0.0474812	-0.0457115	0.0619416	0.0234365	0.0639299
-159	0.019003	0.0482179	-0.0456095	0.0623956	0.0236669	0.0639013
-158	0.018646	0.0489604	-0.0455056	0.0628531	0.0238943	0.0638738
-157	0.0183019	0.0497086	-0.0454002	0.0633131	0.0241185	0.0638475
-156	0.0179706	0.0504629	-0.0452935	0.0637748	0.0243396	0.0638225
-155	0.017652	0.0512233	-0.0451856	0.0642373	0.0245575	0.0637988
-154	0.017346	0.0519903	-0.0450768	0.0646995	0.0247722	0.0637763
-153	0.0170524	0.0527643	-0.0449672	0.0651607	0.0249837	0.0637551
-152	0.0167709	0.0535456	-0.044857	0.0656198	0.0251921	0.0637351
-151	0.0165014	0.0543348	-0.0447463	0.066076	0.0253974	0.0637163
-150	0.0162436	0.0551326	-0.0446354	0.0665282	0.0255995	0.0636987
-149	0.0159972	0.0559396	-0.0445245	0.0669755	0.0257987	0.0636823
-148	0.0157618	0.0567565	-0.0444135	0.0674171	0.0259948	0.0636669
-147	0.0155372	0.0575841	-0.0443028	0.067852	0.0261881	0.0636526
-146	0.015323	0.0584232	-0.0441925	0.0682795	0.0263785	0.0636392
-145	0.0151188	0.0592745	-0.0440826	0.0686986	0.0265662	0.0636267
-144	0.0149241	0.0601389	-0.0439734	0.0691086	0.0267512	0.0636149
-143	0.0147387	0.0610174	-0.0438649	0.0695088	0.0269336	0.0636038
-142	0.0145619	0.0619106	-0.0437572	0.0698983	0.0271135	0.0635932
-141	0.0143934	0.0628196	-0.0436504	0.0702767	0.0272909	0.0635831
-140	0.0142328	0.0637451	-0.0435447	0.0706433	0.027466	0.0635732
-139	0.0140794	0.064688	-0.04344	0.0709976	0.0276387	0.0635635
-138	0.0139328	0.0656489	-0.0433365	0.0713391	0.0278092	0.0635538
-137	0.0137925	0.0666287	-0.0432342	0.0716673	0.0279775	0.0635439
-136	0.0136579	0.067628	-0.0431331	0.071982	0.0281437	0.0635336
-135	0.0135286	0.0686474	-0.0430333	0.0722828	0.0283077	0.0635228
-134	0.013404	0.0696874	-0.0429349	0.0725695	0.0284697	0.0635114
-133	0.0132836	0.0707486	-0.0428377	0.0728421	0.0286296	0.063499
-132	0.0131668	0.0718312	-0.0427418	0.0731003	0.0287874	0.0634856
-131	0.013053	0.0729356	-0.0426472	0.0733442	0.0289431	0.0634708
-130	0.0129418	0.0740618	-0.0425539	0.0735738	0.0290967	0.0634547
-129	0.0128326	0.07521	-0.0424617	0.0737893	0.0292482	0.0634368
-128	0.0127249	0.0763802	-0.0423707	0.0739908	0.0293974	0.0634171
-127	0.0126182	0.077572	-0.0422808	0.0741785	0.0295443	0.0633953
-126	0.0125119	0.0787853	-0.042192	0.0743529	0.0296889	0.0633712
-125	0.0124056	0.0800197	-0.042104	0.0745141	0.029831	0.0633447
-124	0.0122988	0.0812745	-0.0420169	0.0746626	0.0299706	0.0633156
-123	0.0121911	0.0825492	-0.0419305	0.0747989	0.0301074	0.0632836
-122	0.0120819	0.083843	-0.0418448	0.0749235	0.0302413	0.0632486
-121	0.0119708	0.0851549	-0.0417595	0.0750369	0.0303722	0.0632104
-120	0.0118576	0.0864839	-0.0416746	0.0751396	0.0304999	0.0631689
-119	0.0117417	0.0878289	-0.0415899	0.0752323	0.0306243	0.0631239
-118	0.0116229	0.0891887	-0.0415052	0.0753156	0.0307451	0.0630753
-117	0.0115009	0.0905619	-0.0414205	0.0753901	0.0308621	0.0630229
-116	0.0113752	0.0919469	-0.0413356	0.0754566	0.0309752	0.0629666
-115	0.0112458	0.0933424	-0.0412503	0.0755156	0.031084	0.0629063
-114	0.0111122	0.0947466	-0.0411644	0.075568	0.0311885	0.062842
-113	0.0109745	0.0961579	-0.0410778	0.0756142	0.0312882	0.0627734
-112	0.0108323	0.0975744	-0.0409903	0.0756552	0.0313832	0.0627007
-111	0.0106856	0.0989943	-0.0409018	0.0756915	0.031473	0.0626236
-110	0.0105342	0.100416	-0.0408121	0.0757238	0.0315574	0.0625423
-109	0.0103782	0.101837	-0.040721	0.0757527	0.0316363	0.0624566
-108	0.0102173	0.103256	-0.0406284	0.075779	0.0317094	0.0623666
-107	0.0100518	0.10467	-0.0405341	0.0758032	0.0317765	0.0622723
-106	0.00988147	0.106078	-0.0404381	0.0758259	0.0318374	0.0621737
-105	0.0097065	0.107478	-0.0403401	0.0758477	0.0318918	0.0620709
-104	0.00952696	0.108868	-0.04024	0.0758691	0.0319395	0.0619639
-103	0.00934295	0.110246	-0.0401377	0.0758907	0.0319804	0.0618529
-102	0.00915461	0.11161	-0.040033	0.0759129	0.0320143	0.0617378
-101	0.00896212	0.112957	-0.039926	0.0759361	0.032041	0.0616189
-100	0.00876565	0.114288	-0.0398164	0.0759607	0.0320605	0.0614963
-99	0.00856543	0.115598	-0.0397042	0.0759871	0.0320724	0.06137
-98	0.00836166	0.116888	-0.0395894	0.0760157	0.0320768	0.0612403
-97	0.00815461	0.118155	-0.0394717	0.0760466	0.0320736	0.0611072
-96	0.00794453	0.119398	-0.0393513	0.0760802	0.0320626	0.0609711
-95	0.00773168	0.120616	-0.039228	0.0761166	0.0320438	0.0608321
-94	0.00751636	0.121807	-0.0391019	0.076156	0.0320172	0.0606903
-93	0.00729885	0.122969	-0.0389728	0.0761985	0.0319828	0.0605461
-92	0.00707944	0.124103	-0.0388409	0.0762442	0.0319405	0.0603995
-91	0.00685843	0.125207	-0.038706	0.0762932	0.0318905	0.0602509
-90	0.00663613	0.126279	-0.0385682	0.0763455	0.0318327	0.0601004
-89	0.00641283	0.12732	-0.0384275	0.076401	0.0317672	0.0599483
-88	0.00618883	0.128329	-0.038284	0.0764598	0.0316942	0.0597949
-87	0.00596443	0.129305	-0.0381377	0.0765216	0.0316137	0.0596403
-86	0.00573991	0.130247	-0.0379887	0.0765865	0.031526	0.0594848
-85	0.00551555	0.131156	-0.0378369	0.0766542	0.031431	0.0593287
-84	0.00529163	0.132031	-0.0376825	0.0767247	0.0313292	0.0591721
-83	0.00506842	0.132872	-0.0375255	0.0767976	0.0312206	0.0590154
-82	0.00484617	0.13368	-0.037366	0.0768729	0.0311055	0.0588588
-81	0.00462513	0.134453	-0.0372042	0.0769502	0.0309841	0.0587025
-80	0.00440552	0.135193	-0.03704	0.0770294	0.0308568	0.0585467
-79	0.00418759	0.1359	-0.0368736	0.0771101	0.0307237	0.0583916
-78	0.00397153	0.136574	-0.036705	0.0771921	0.0305852	0.0582375
-77	0.00375756	0.137216	-0.0365344	0.0772752	0.0304416	0.0580845
-76	0.00354588	0.137825	-0.0363619	0.0773589	0.0302933	0.057933
-75	0.00333665	0.138403	-0.0361875	0.077443	0.0301405	0.0577829
-74	0.00313007	0.138951	-0.0360114	0.0775273	0.0299837	0.0576346
-73	0.0029263	0.139469	-0.0358337	0.0776113	0.0298232	0.0574882
-72	0.00272551	0.139957	-0.0356544	0.0776947	0.0296594	0.0573439
-71	0.00252785	0.140417	-0.0354737	0.0777773	0.0294926	0.0572018
-70	0.00233347	0.140849	-0.0352917	0.0778587	0.0293233	0.057062
-69	0.00214254	0.141254	-0.0351084	0.0779386	0.0291518	0.0569247
-68	0.00195519	0.141634	-0.034924	0.0780167	0.0289786	0.05679
-67	0.00177159	0.141988	-0.0347385	0.0780926	0.0288041	0.0566579
-66	0.00159188	0.142317	-0.034552	0.0781661	0.0286285	0.0565287
-65	0.00141623	0.142624	-0.0343647	0.0782369	0.0284524	0.0564023
-64	0.00124479	0.142907	-0.0341766	0.0783047	0.0282762	0.0562789
-63	0.00107773	0.143169	-0.0339879	0.0783691	0.0281002	0.0561584
-62	0.000915241	0.14341	-0.0337985	0.0784301	0.0279248	0.056041
-61	0.000757495	0.14363	-0.0336086	0.0784872	0.0277503	0.0559266
-60	0.000604694	0.143831	-0.0334182	0.0785403	0.0275773	0.0558154
-59	0.000457045	0.144014	-0.0332275	0.0785891	0.0274059	0.0557072
-58	0.000314771	0.144178	-0.0330365	0.0786335	0.0272366	0.0556022
-57	0.000178107	0.144324	-0.0328453	0.0786732	0.0270697	0.0555002
-56	4.73018e-05	0.144454	-0.032654	0.0787082	0.0269055	0.0554014
-55	-7.73804e-05	0.144568	-0.0324627	0.0787382	0.0267444	0.0553056
-54	-0.00019566	0.144665	-0.0322714	0.0787631	0.0265865	0.0552129
-53	-0.000307241	0.144748	-0.0320802	0.0787829	0.0264322	0.0551232
-52	-0.000411813	0.144815	-0.0318893	0.0787974	0.0262817	0.0550365
-51	-0.00050905	0.144868	-0.0316986	0.0788066	0.0261353	0.0549527
-50	-0.00059861	0.144906	-0.0315084	0.0788105	0.0259932	0.0548717
-49	-0.000680135	0.14493	-0.0313187	0.0788091	0.0258555	0.0547936
-48	-0.000753256	0.14494	-0.0311295	0.0788023	0.0257225	0.0547182
-47	-0.000817587	0.144936	-0.030941	0.0787903	0.0255942	0.0546456
-46	-0.000872731	0.144918	-0.0307533	0.0787732	0.0254709	0.0545755
-45	-0.00091828	0.144886	-0.0305665	0.0787509	0.0253526	0.054508
-44	-0.000953816	0.14484	-0.0303807	0.0787237	0.0252394	0.0544429
-43	-0.000978911	0.14478	-0.0301961	0.0786917	0.0251313	0.0543802
-42	-0.00099313	0.144705	-0.0300127	0.0786551	0.0250285	0.0543199
-41	-0.000996033	0.144616	-0.0298306	0.078614	0.0249309	0.0542618
-40	-0.000987177	0.144511	-0.02965	0.0785687	0.0248386	0.0542059
-39	-0.000966115	0.144391	-0.0294711	0.0785195	0.0247514	0.0541521
-38	-0.000932401	0.144255	-0.0292939	0.0784666	0.0246694	0.0541003
-37	-0.000885593	0.144103	-0.0291186	0.0784103	0.0245925	0.0540504
-36	-0.000825252	0.143934	-0.0289453	0.078351	0.0245206	0.0540025
-35	-0.000750944	0.143747	-0.0287741	0.0782888	0.0244537	0.0539563
-34	-0.000662245	0.143543	-0.0286053	0.0782242	0.0243915	0.0539119
-33	-0.000558744	0.143319	-0.0284388	0.0781576	0.0243339	0.0538691
-32	-0.000440041	0.143076	-0.0282749	0.0780892	0.0242809	0.0538279
-31	-0.000305752	0.142812	-0.0281137	0.0780195	0.0242322	0.0537883
-30	-0.000155513	0.142527	-0.0279553	0.0779489	0.0241877	0.0537502
-29	1.10232e-05	0.142221	-0.0277998	0.0778776	0.0241471	0.0537136
-28	0.000194178	0.141891	-0.0276473	0.0778062	0.0241103	0.0536783
-27	0.000394249	0.141538	-0.027498	0.0777349	0.024077	0.0536443
-26	0.000611507	0.141161	-0.0273519	0.0776643	0.0240471	0.0536116
-25	0.000846194	0.140758	-0.0272092	0.0775945	0.0240202	0.0535802
-24	0.00109852	0.140329	-0.0270699	0.0775261	0.0239962	0.05355
-23	0.00136866	0.139873	-0.0269341	0.0774593	0.0239748	0.053521
-22	0.00165677	0.139389	-0.0268018	0.0773945	0.0239557	0.0534931
-21	0.00196294	0.138876	-0.0266732	0.0773321	0.0239388	0.0534663
-20	0.00228725	0.138333	-0.0265481	0.0772723	0.0239238	0.0534406
-19	0.00262973	0.137759	-0.0264268	0.0772155	0.0239104	0.053416
-18	0.00299037	0.137155	-0.026309	0.0771618	0.0238983	0.0533923
-17	0.00336911	0.136518	-0.026195	0.0771116	0.0238874	0.0533698
-16	0.00376586	0.135849	-0.0260845	0.077065	0.0238774	0.0533482
-15	0.0041805	0.135146	-0.0259776	0.0770223	0.0238681	0.0533276
-14	0.00461284	0.134409	-0.0258742	0.0769837	0.0238592	0.053308
-13	0.00506266	0.133637	-0.0257743	0.0769492	0.0238505	0.0532893
-12	0.0055297	0.13283	-0.0256777	0.076919	0.0238419	0.0532716
-11	0.00601365	0.131988	-0.0255843	0.0768931	0.023833	0.0532549
-10	0.00651417	0.131109	-0.0254941	0.0768717	0.0238238	0.053239
-9	0.00703086	0.130195	-0.0254067	0.0768548	0.0238141	0.0532242
-8	0.00756331	0.129244	-0.0253222	0.0768423	0.0238036	0.0532102
-7	0.00811103	0.128256	-0.0252403	0.0768342	0.0237922	0.0531972
-6	0.00867353	0.127232	-0.0251609	0.0768304	0.0237799	0.0531851
-5	0.00925027	0.126172	-0.0250837	0.076831	0.0237663	0.0531739
-4	0.00984068	0.125075	-0.0250085	0.0768357	0.0237516	0.0531636
-3	0.0104441	0.123943	-0.0249351	0.0768444	0.0237355	0.0531542
-2	0.01106	0.122775	-0.0248633	0.076857	0.0237179	0.0531458
-1	0.0116877	0.121572	-0.0247928	0.0768733	0.0236988	0.0531382
0	0.0123264	0.120334	-0.0247234	0.0768931	0.0236782	0.0531314
1	0.0129755	0.119063	-0.0246548	0.0769161	0.023656	0.0531256
2	0.0136342	0.117759	-0.0245868	0.0769422	0.0236321	0.0531206
3	0.0143019	0.116423	-0.0245191	0.0769712	0.0236066	0.0531164
4	0.0149776	0.115057	-0.0244515	0.0770026	0.0235795	0.053113
5	0.0156608	0.11366	-0.0243836	0.0770364	0.0235507	0.0531105
6	0.0163506	0.112236	-0.0243153	0.0770722	0.0235204	0.0531087
7	0.0170462	0.110784	-0.0242463	0.0771097	0.0234885	0.0531077
8	0.0177468	0.109306	-0.0241763	0.0771487	0.0234551	0.0531074
9	0.0184518	0.107805	-0.0241052	0.0771888	0.0234203	0.0531078
10	0.0191602	0.106281	-0.0240326	0.0772299	0.0233842	0.0531089
11	0.0198714	0.104737	-0.0239584	0.0772716	0.0233469	0.0531106
12	0.0205846	0.103174	-0.0238824	0.0773137	0.0233084	0.0531129
13	0.0212991	0.101594	-0.0238044	0.0773559	0.0232689	0.0531157
14	0.0220141	0.0999996	-0.0237242	0.0773979	0.0232286	0.0531191
15	0.0227289	0.098392	-0.0236416	0.0774395	0.0231874	0.0531228
16	0.023443	0.0967737	-0.0235566	0.0774806	0.0231457	0.053127
17	0.0241555	0.0951467	-0.023469	0.0775208	0.0231035	0.0531316
18	0.024866	0.0935132	-0.0233787	0.07756	0.023061	0.0531364
19	0.0255737	0.0918755	-0.0232856	0.077598	0.0230183	0.0531415
20	0.0262782	0.0902357	-0.0231897	0.0776346	0.0229756	0.0531468
21	0.0269789	0.0885961	-0.0230909	0.0776697	0.0229331	0.0531521
22	0.0276753	0.0869589	-0.0229893	0.0777032	0.022891	0.0531576
23	0.0283668	0.0853264	-0.0228847	0.0777349	0.0228494	0.053163
24	0.0290532	0.0837007	-0.0227773	0.0777648	0.0228085	0.0531683
25	0.029734	0.0820841	-0.0226671	0.0777928	0.0227684	0.0531735
26	0.0304087	0.0804787	-0.0225541	0.0778188	0.0227294	0.0531785
27	0.0310772	0.0788866	-0.0224384	0.0778429	0.0226916	0.0531832
28	0.0317391	0.0773099	-0.0223202	0.077865	0.0226552	0.0531876
29	0.0323942	0.0757507	-0.0221995	0.0778851	0.0226203	0.0531915
30	0.0330422	0.0742108	-0.0220766	0.0779032	0.0225872	0.053195
31	0.033683	0.0726922	-0.0219514	0.0779195	0.0225559	0.053198
32	0.0343165	0.0711967	-0.0218243	0.0779339	0.0225267	0.0532003
33	0.0349425	0.0697259	-0.0216953	0.0779467	0.0224997	0.053202
34	0.0355611	0.0682816	-0.0215647	0.0779577	0.022475	0.053203
35	0.0361722	0.0668652	-0.0214326	0.0779673	0.0224527	0.0532032
36	0.0367757	0.0654782	-0.0212994	0.0779755	0.0224331	0.0532026
37	0.0373718	0.064122	-0.0211651	0.0779825	0.0224162	0.0532011
38	0.0379606	0.0627976	-0.02103	0.0779884	0.0224021	0.0531988
39	0.0385422	0.0615064	-0.0208944	0.0779934	0.022391	0.0531954
40	0.0391167	0.0602492	-0.0207585	0.0779978	0.0223829	0.0531911
41	0.0396842	0.059027	-0.0206224	0.0780016	0.022378	0.0531858
42	0.0402451	0.0578405	-0.0204864	0.0780052	0.0223763	0.0531795
43	0.0407996	0.0566904	-0.0203508	0.0780086	0.022378	0.0531721
44	0.0413479	0.0555772	-0.0202158	0.0780123	0.0223829	0.0531637
45	0.0418903	0.0545014	-0.0200815	0.0780163	0.0223913	0.0531542
46	0.0424272	0.0534632	-0.0199483	0.0780209	0.0224032	0.0531436
47	0.0429588	0.0524629	-0.0198162	0.0780263	0.0224186	0.0531319
48	0.0434855	0.0515006	-0.0196855	0.0780329	0.0224376	0.0531193
49	0.0440077	0.0505763	-0.0195564	0.0780407	0.02246	0.0531055
50	0.0445257	0.0496897	-0.019429	0.0780502	0.0224861	0.0530908
51	0.04504	0.0488408	-0.0193036	0.0780614	0.0225157	0.0530751
52	0.0455509	0.0480292	-0.0191802	0.0780747	0.0225489	0.0530585
53	0.0460589	0.0472545	-0.0190591	0.0780902	0.0225856	0.053041
54	0.0465642	0.0465162	-0.0189402	0.0781083	0.0226259	0.0530226
55	0.0470674	0.0458137	-0.0188238	0.0781291	0.0226696	0.0530035
56	0.0475689	0.0451463	-0.01871	0.0781528	0.0227168	0.0529836
57	0.0480689	0.0445135	-0.0185987	0.0781797	0.0227674	0.0529631
58	0.0485679	0.0439142	-0.0184902	0.0782099	0.0228213	0.052942
59	0.0490662	0.0433478	-0.0183844	0.0782437	0.0228785	0.0529203
60	0.0495642	0.0428133	-0.0182814	0.0782813	0.0229389	0.0528983
61	0.0500622	0.0423097	-0.0181813	0.0783227	0.0230025	0.0528759
62	0.0505606	0.0418361	-0.018084	0.0783682	0.0230691	0.0528533
63	0.0510594	0.0413913	-0.0179895	0.0784179	0.0231387	0.0528305
64	0.0515591	0.0409744	-0.0178979	0.0784719	0.0232112	0.0528077
65	0.0520598	0.0405842	-0.0178091	0.0785305	0.0232864	0.0527848
66	0.0525617	0.0402195	-0.0177231	0.0785935	0.0233644	0.0527622
67	0.053065	0.0398794	-0.0176399	0.0786613	0.0234449	0.0527398
68	0.0535696	0.0395624	-0.0175593	0.0787338	0.023528	0.0527177
69	0.0540757	0.0392676	-0.0174815	0.078811	0.0236134	0.0526961
70	0.0545834	0.0389937	-0.0174062	0.0788931	0.0237011	0.052675
71	0.0550925	0.0387396	-0.0173335	0.0789801	0.0237909	0.0526546
72	0.0556029	0.038504	-0.0172632	0.0790719	0.0238829	0.052635
73	0.0561147	0.0382859	-0.0171953	0.0791685	0.0239767	0.0526163
74	0.0566276	0.038084	-0.0171297	0.07927	0.0240725	0.0525985
75	0.0571413	0.0378971	-0.0170663	0.0793763	0.02417	0.0525818
76	0.0576557	0.0377242	-0.0170051	0.0794873	0.0242691	0.0525662
77	0.0581704	0.0375642	-0.0169459	0.079603	0.0243697	0.0525519
78	0.0586852	0.0374159	-0.0168887	0.0797232	0.0244718	0.052539
79	0.0591995	0.0372782	-0.0168333	0.0798479	0.0245752	0.0525275
80	0.059713	0.0371501	-0.0167798	0.0799769	0.0246799	0.0525174
81	0.0602253	0.0370306	-0.016728	0.0801101	0.0247857	0.052509
82	0.0607358	0.0369186	-0.0166779	0.0802473	0.0248926	0.0525022
83	0.061244	0.0368132	-0.0166294	0.0803884	0.0250005	0.052497
84	0.0617493	0.0367134	-0.0165824	0.0805332	0.0251093	0.0524937
85	0.0622512	0.0366182	-0.0165369	0.0806816	0.0252189	0.0524921
86	0.0627492	0.0365269	-0.0164928	0.0808332	0.0253293	0.0524924
87	0.0632425	0.0364385	-0.0164502	0.080988	0.0254404	0.0524946
88	0.0637306	0.0363521	-0.016409	0.0811458	0.0255522	0.0524986
89	0.0642128	0.036267	-0.0163691	0.0813062	0.0256645	0.0525046
90	0.0646885	0.0361824	-0.0163306	0.0814691	0.0257775	0.0525125
91	0.0651571	0.0360975	-0.0162936	0.0816342	0.0258909	0.0525223
92	0.065618	0.0360116	-0.0162579	0.0818014	0.0260048	0.0525341
93	0.0660705	0.0359241	-0.0162236	0.0819705	0.0261192	0.0525478
94	0.0665142	0.0358342	-0.0161909	0.0821411	0.026234	0.0525634
95	0.0669484	0.0357413	-0.0161596	0.0823131	0.0263492	0.0525809
96	0.0673726	0.0356448	-0.01613	0.0824862	0.0264648	0.0526003
97	0.0677863	0.0355442	-0.0161021	0.0826603	0.0265808	0.0526214
98	0.068189	0.0354389	-0.0160759	0.0828352	0.0266971	0.0526443
99	0.0685804	0.0353284	-0.0160517	0.0830106	0.0268139	0.052669
100	0.06896	0.0352122	-0.0160295	0.0831864	0.0269311	0.0526953
101	0.0693274	0.0350899	-0.0160094	0.0833624	0.0270486	0.0527232
102	0.0696825	0.0349611	-0.0159917	0.0835384	0.0271666	0.0527527
103	0.070025	0.0348253	-0.0159764	0.0837144	0.027285	0.0527836
104	0.0703546	0.0346823	-0.0159638	0.0838901	0.0274039	0.052816
105	0.0706713	0.0345317	-0.0159539	0.0840655	0.0275233	0.0528497
106	0.070975	0.0343732	-0.0159472	0.0842404	0.0276431	0.0528846
107	0.0712657	0.0342066	-0.0159436	0.0844148	0.0277635	0.0529207
108	0.0715434	0.0340316	-0.0159435	0.0845886	0.0278845	0.0529579
109	0.0718082	0.0338481	-0.015947	0.0847617	0.028006	0.052996
110	0.0720602	0.0336559	-0.0159545	0.0849342	0.0281282	0.0530351
111	0.0722998	0.0334549	-0.0159661	0.0851059	0.0282511	0.0530751
112	0.0725271	0.0332451	-0.0159821	0.0852769	0.0283747	0.0531158
113	0.0727424	0.0330263	-0.0160027	0.0854472	0.028499	0.0531571
114	0.0729461	0.0327985	-0.0160282	0.0856168	0.0286241	0.0531991
115	0.0731387	0.0325619	-0.0160588	0.0857858	0.0287501	0.0532415
116	0.0733205	0.0323164	-0.0160948	0.0859542	0.0288769	0.0532843
117	0.073492	0.0320621	-0.0161365	0.0861221	0.0290047	0.0533275
118	0.0736538	0.0317992	-0.016184	0.0862896	0.0291334	0.053371
119	0.0738065	0.0315279	-0.0162377	0.0864567	0.0292632	0.0534146
120	0.0739505	0.0312482	-0.0162978	0.0866235	0.029394	0.0534584
121	0.0740865	0.0309606	-0.0163644	0.0867901	0.0295259	0.0535022
122	0.0742151	0.0306652	-0.0164378	0.0869568	0.0296589	0.053546
123	0.0743369	0.0303623	-0.0165183	0.0871234	0.0297932	0.0535897
124	0.0744526	0.0300522	-0.0166059	0.0872903	0.0299287	0.0536333
125	0.0745628	0.0297353	-0.016701	0.0874574	0.0300656	0.0536767
126	0.0746681	0.029412	-0.0168036	0.0876249	0.0302038	0.0537199
127	0.0747692	0.0290827	-0.0169139	0.0877929	0.0303434	0.0537627
128	0.0748667	0.0287477	-0.017032	0.0879615	0.0304845	0.0538052
129	0.0749612	0.0284076	-0.0171581	0.0881308	0.0306271	0.0538473
130	0.0750532	0.0280628	-0.0172921	0.0883008	0.0307713	0.0538891
131	0.0751435	0.0277138	-0.0174342	0.0884718	0.0309172	0.0539303
132	0.0752324	0.027361	-0.0175845	0.0886437	0.0310648	0.0539711
133	0.0753205	0.027005	-0.0177428	0.0888165	0.0312143	0.0540113
134	0.0754083	0.0266463	-0.0179092	0.0889904	0.0313655	0.054051
135	0.0754963	0.0262853	-0.0180837	0.0891653	0.0315187	0.0540901
136	0.0755847	0.0259226	-0.0182662	0.0893412	0.031674	0.0541286
137	0.075674	0.0255587	-0.0184565	0.0895183	0.0318313	0.0541666
138	0.0757646	0.025194	-0.0186546	0.0896963	0.0319908	0.0542038
139	0.0758566	0.0248292	-0.0188604	0.0898753	0.0321525	0.0542405
140	0.0759504	0.0244646	-0.0190735	0.0900552	0.0323166	0.0542765
141	0.076046	0.0241008	-0.0192939	0.090236	0.0324832	0.0543118
142	0.0761438	0.0237381	-0.0195213	0.0904176	0.0326522	0.0543464
143	0.0762436	0.023377	-0.0197555	0.0905997	0.0328239	0.0543804
144	0.0763457	0.023018	-0.0199961	0.0907824	0.0329983	0.0544136
145	0.07645	0.0226613	-0.0202429	0.0909655	0.0331755	0.0544462
146	0.0765564	0.0223074	-0.0204955	0.0911487	0.0333557	0.0544781
147	0.076665	0.0219566	-0.0207536	0.091332	0.0335388	0.0545093
148	0.0767755	0.0216091	-0.0210169	0.0915152	0.0337251	0.0545398
149	0.0768878	0.0212653	-0.021285	0.091698	0.0339145	0.0545696
150	0.0770017	0.0209252	-0.0215575	0.0918803	0.0341073	0.0545987
151	0.077117	0.0205893	-0.0218339	0.0920618	0.0343036	0.0546271
152	0.0772335	0.0202575	-0.022114	0.0922424	0.0345033	0.0546549
153	0.0773507	0.01993	-0.0223971	0.0924217	0.0347067	0.054682
154	0.0774684	0.0196068	-0.0226831	0.0925997	0.0349139	0.0547085
155	0.0775862	0.0192881	-0.0229713	0.0927761	0.0351248	0.0547343
156	0.0777037	0.0189737	-0.0232615	0.0929506	0.0353397	0.0547595
157	0.0778205	0.0186637	-0.0235531	0.093123	0.0355586	0.0547841
158	0.0779363	0.018358	-0.0238457	0.0932932	0.0357816	0.0548081
159	0.0780506	0.0180564	-0.0241389	0.093461	0.0360089	0.0548316
160	0.0781628	0.0177588	-0.0244324	0.0936261	0.0362404	0.0548544
161	0.0782726	0.017465	-0.0247257	0.0937884	0.0364763	0.0548768
162	0.0783796	0.0171748	-0.0250184	0.0939478	0.0367166	0.0548986
163	0.0784831	0.016888	-0.0253102	0.094104	0.0369614	0.05492
164	0.0785828	0.0166042	-0.0256007	0.094257	0.0372108	0.0549409
165	0.0786782	0.0163233	-0.0258895	0.0944068	0.0374649	0.0549613
166	0.0787688	0.0160448	-0.0261764	0.0945531	0.0377237	0.0549813
167	0.0788541	0.0157685	-0.026461	0.094696	0.0379871	0.055001
168	0.0789337	0.015494	-0.0267431	0.0948354	0.0382554	0.0550203
169	0.0790071	0.0152209	-0.0270224	0.0949713	0.0385285	0.0550393
170	0.0790739	0.0149488	-0.0272987	0.0951038	0.0388064	0.055058
171	0.0791336	0.0146775	-0.0275718	0.0952328	0.0390891	0.0550765
172	0.079186	0.0144065	-0.0278415	0.0953585	0.0393767	0.0550947
173	0.0792304	0.0141355	-0.0281076	0.0954809	0.0396692	0.0551127
174	0.0792667	0.013864	-0.0283701	0.0956002	0.0399665	0.0551305
175	0.0792944	0.0135918	-0.0286288	0.0957166	0.0402686	0.0551482
176	0.0793131	0.0133185	-0.0288836	0.0958301	0.0405755	0.0551658
177	0.0793226	0.0130437	-0.0291345	0.095941	0.0408872	0.0551833
178	0.0793226	0.0127672	-0.0293815	0.0960495	0.0412036	0.0552008
179	0.0793127	0.0124886	-0.0296246	0.0961558	0.0415247	0.0552182
180	0.0792928	0.0122078	-0.0298638	0.0962603	0.0418504	0.0552356
181	0.0792626	0.0119245	-0.0300991	0.0963631	0.0421806	0.055253
182	0.0792219	0.0116385	-0.0303307	0.0964646	0.0425152	0.0552704
183	0.0791705	0.0113496	-0.0305586	0.0965651	0.0428542	0.0552879
184	0.0791082	0.0110577	-0.0307828	0.0966649	0.0431974	0.0553054
185	0.079035	0.0107627	-0.0310037	0.0967643	0.0435448	0.0553229
186	0.0789506	0.0104646	-0.0312212	0.0968638	0.0438962	0.0553406
187	0.0788551	0.0101633	-0.0314356	0.0969636	0.0442514	0.0553582
188	0.0787482	0.00985893	-0.031647	0.097064	0.0446104	0.055376
189	0.0786301	0.00955149	-0.0318556	0.0971656	0.044973	0.0553938
190	0.0785005	0.00924112	-0.0320617	0.0972685	0.045339	0.0554116
191	0.0783597	0.00892795	-0.0322653	0.0973733	0.0457082	0.0554295
192	0.0782074	0.00861219	-0.0324668	0.0974802	0.0460805	0.0554474
193	0.0780438	0.00829406	-0.0326663	0.0975896	0.0464557	0.0554653
194	0.0778689	0.00797384	-0.032864	0.0977018	0.0468336	0.0554831
195	0.0776827	0.00765184	-0.0330601	0.0978173	0.047214	0.0555009
196	0.0774854	0.00732838	-0.033255	0.0979362	0.0475967	0.0555186
197	0.077277	0.00700385	-0.0334486	0.0980591	0.0479815	0.0555361
198	0.0770576	0.00667863	-0.0336414	0.0981861	0.0483681	0.0555535
199	0.0768273	0.00635317	-0.0338333	0.0983175	0.0487563	0.0555706
200	0.0765862	0.0060279	-0.0340247	0.0984537	0.0491459	0.0555876
201	0.0763345	0.0057033	-0.0342157	0.098595	0.0495366	0.0556041
202	0.0760723	0.00537985	-0.0344064	0.0987416	0.0499283	0.0556204
203	0.0757998	0.00505804	-0.0345969	0.0988937	0.0503206	0.0556362
204	0.0755171	0.00473837	-0.0347875	0.0990516	0.0507133	0.0556516
205	0.0752244	0.00442135	-0.0349781	0.0992155	0.0511062	0.0556664
206	0.0749218	0.00410749	-0.0351689	0.0993856	0.051499	0.0556807
207	0.0746096	0.00379728	-0.0353599	0.0995621	0.0518914	0.0556944
208	0.0742879	0.00349121	-0.0355511	0.0997452	0.0522833	0.0557074
209	0.0739569	0.00318975	-0.0357427	0.0999351	0.0526743	0.0557196
210	0.0736169	0.00289336	-0.0359345	0.100132	0.0530641	0.0557311
211	0.073268	0.00260248	-0.0361265	0.100336	0.0534527	0.0557417
212	0.0729104	0.0023175	-0.0363187	0.100547	0.0538396	0.0557514
213	0.0725443	0.00203881	-0.0365111	0.100766	0.0542247	0.0557602
214	0.07217	0.00176674	-0.0367034	0.100992	0.0546077	0.055768
215	0.0717878	0.00150161	-0.0368956	0.101225	0.0549884	0.0557748
216	0.0713978	0.00124366	-0.0370875	0.101467	0.0553665	0.0557806
217	0.0710002	0.000993127	-0.0372789	0.101717	0.0557419	0.0557852
218	0.0705954	0.000750178	-0.0374698	0.101974	0.0561143	0.0557888
219	0.0701836	0.000514939	-0.0376597	0.10224	0.0564836	0.0557911
220	0.0697651	0.000287486	-0.0378486	0.102514	0.0568494	0.0557923
221	0.0693401	6.78442e-05	-0.0380362	0.102797	0.0572117	0.0557924
222	0.0689089	-0.000144013	-0.0382222	0.103088	0.0575702	0.0557912
223	0.0684719	-0.000348166	-0.0384063	0.103388	0.0579248	0.0557888
224	0.0680293	-0.000544745	-0.0385883	0.103698	0.0582752	0.0557852
225	0.0675814	-0.000733933	-0.0387678	0.104016	0.0586215	0.0557804
226	0.0671287	-0.000915965	-0.0389445	0.104344	0.0589633	0.0557744
227	0.0666713	-0.00109112	-0.0391182	0.104682	0.0593006	0.0557673
228	0.0662097	-0.00125974	-0.0392884	0.10503	0.0596333	0.055759
229	0.0657442	-0.0014222	-0.039455	0.105388	0.0599612	0.0557495
230	0.0652752	-0.0015789	-0.0396174	0.105756	0.0602842	0.055739
231	0.064803	-0.00173033	-0.0397755	0.106135	0.0606022	0.0557274
232	0.0643281	-0.00187697	-0.0399289	0.106525	0.0609153	0.0557148
233	0.0638508	-0.00201935	-0.0400773	0.106927	0.0612231	0.0557012
234	0.0633715	-0.00215804	-0.0402203	0.10734	0.0615258	0.0556867
235	0.0628906	-0.00229363	-0.0403577	0.107765	0.0618233	0.0556713
236	0.0624086	-0.00242671	-0.0404892	0.108202	0.0621154	0.0556551
237	0.0619258	-0.00255791	-0.0406145	0.108652	0.0624023	0.0556382
238	0.0614426	-0.00268787	-0.0407333	0.109116	0.0626837	0.0556206
239	0.0609595	-0.00281723	-0.0408454	0.109592	0.0629598	0.0556024
240	0.0604768	-0.00294665	-0.0409506	0.110083	0.0632304	0.0555837
241	0.059995	-0.00307676	-0.0410487	0.110588	0.0634956	0.0555644
242	0.0595143	-0.0032082	-0.0411394	0.111107	0.0637554	0.0555448
243	0.0590353	-0.00334161	-0.0412225	0.111641	0.0640098	0.0555249
244	0.0585582	-0.00347759	-0.0412981	0.11219	0.0642588	0.0555048
245	0.0580834	-0.00361673	-0.0413658	0.112755	0.0645023	0.0554845
246	0.0576113	-0.00375961	-0.0414256	0.113336	0.0647405	0.0554641
247	0.0571421	-0.00390677	-0.0414774	0.113933	0.0649733	0.0554437
248	0.056676	-0.00405871	-0.0415211	0.114547	0.0652008	0.0554235
249	0.0562135	-0.00421591	-0.0415567	0.115177	0.0654229	0.0554033
250	0.0557546	-0.00437882	-0.0415842	0.115824	0.0656397	0.0553835
251	0.0552997	-0.00454783	-0.0416036	0.116488	0.0658513	0.0553639
252	0.0548488	-0.00472329	-0.0416148	0.117169	0.0660577	0.0553447
253	0.054402	-0.00490553	-0.041618	0.117868	0.0662589	0.055326
254	0.0539596	-0.00509481	-0.0416132	0.118584	0.066455	0.0553079
255	0.0535214	-0.00529136	-0.0416004	0.119317	0.066646	0.0552903
256	0.0530877	-0.00549536	-0.0415798	0.120068	0.0668319	0.0552735
257	0.0526582	-0.00570693	-0.0415515	0.120836	0.0670129	0.0552573
258	0.052233	-0.00592616	-0.0415157	0.121621	0.0671888	0.055242
259	0.0518119	-0.00615311	-0.0414724	0.122422	0.0673599	0.0552275
260	0.0513949	-0.00638775	-0.0414218	0.123241	0.0675261	0.0552139
261	0.0509816	-0.00663006	-0.0413641	0.124075	0.0676875	0.0552013
262	0.050572	-0.00687995	-0.0412995	0.124925	0.0678442	0.0551897
263	0.0501657	-0.00713728	-0.0412282	0.12579	0.0679961	0.0551791
264	0.0497625	-0.00740192	-0.0411504	0.12667	0.0681435	0.0551696
265	0.049362	-0.00767366	-0.0410663	0.127564	0.0682862	0.0551612
266	0.0489638	-0.00795229	-0.0409761	0.128471	0.0684244	0.055154
267	0.0485676	-0.00823757	-0.0408801	0.129391	0.0685581	0.055148
268	0.0481729	-0.00852922	-0.0407784	0.130322	0.0686874	0.0551431
269	0.0477793	-0.00882695	-0.0406713	0.131264	0.0688124	0.0551395
270	0.0473864	-0.00913047	-0.0405591	0.132216	0.0689331	0.0551372
271	0.0469937	-0.00943945	-0.040442	0.133177	0.0690495	0.0551361
272	0.0466006	-0.00975357	-0.0403202	0.134145	0.0691618	0.0551362
273	0.0462067	-0.0100725	-0.0401939	0.135121	0.06927	0.0551377
274	0.0458116	-0.0103959	-0.0400634	0.136101	0.0693742	0.0551404
275	0.0454146	-0.0107235	-0.039929	0.137085	0.0694744	0.0551443
276	0.0450154	-0.0110548	-0.0397908	0.138073	0.0695706	0.0551496
277	0.0446134	-0.0113897	-0.0396491	0.139061	0.0696631	0.0551561
278	0.0442082	-0.0117278	-0.039504	0.14005	0.0697517	0.0551638
279	0.0437994	-0.0120687	-0.039356	0.141038	0.0698367	0.0551728
280	0.0433865	-0.0124123	-0.039205	0.142022	0.069918	0.055183
281	0.0429691	-0.0127582	-0.0390514	0.143003	0.0699957	0.0551944
282	0.042547	-0.0131062	-0.0388953	0.143977	0.0700699	0.0552069
283	0.0421197	-0.013456	-0.038737	0.144945	0.0701406	0.0552206
284	0.041687	-0.0138074	-0.0385766	0.145904	0.070208	0.0552354
285	0.0412487	-0.0141603	-0.0384144	0.146852	0.0702719	0.0552514
286	0.0408046	-0.0145144	-0.0382504	0.147789	0.0703326	0.0552683
287	0.0403546	-0.0148696	-0.0380849	0.148713	0.0703901	0.0552863
288	0.0398984	-0.0152257	-0.0379181	0.149622	0.0704443	0.0553053
289	0.0394363	-0.0155825	-0.0377501	0.150516	0.0704954	0.0553252
290	0.038968	-0.0159401	-0.037581	0.151391	0.0705434	0.055346
291	0.0384938	-0.0162981	-0.0374111	0.152248	0.0705883	0.0553676
292	0.0380137	-0.0166566	-0.0372404	0.153086	0.0706302	0.05539
293	0.037528	-0.0170154	-0.0370691	0.153901	0.0706691	0.0554132
294	0.0370369	-0.0173744	-0.0368973	0.154694	0.0707051	0.0554371
295	0.0365407	-0.0177335	-0.0367252	0.155464	0.0707381	0.0554616
296	0.0360397	-0.0180926	-0.0365529	0.156208	0.0707682	0.0554867
297	0.0355343	-0.0184516	-0.0363804	0.156927	0.0707955	0.0555123
298	0.0350251	-0.0188103	-0.036208	0.157618	0.0708199	0.0555383
299	0.0345124	-0.0191686	-0.0360356	0.158282	0.0708415	0.0555647
300	0.0339969	-0.0195263	-0.0358635	0.158917	0.0708602	0.0555914
301	0.0334792	-0.0198833	-0.0356917	0.159523	0.0708761	0.0556183
302	0.0329598	-0.0202393	-0.0355203	0.160098	0.0708892	0.0556453
303	0.0324395	-0.0205942	-0.0353493	0.160643	0.0708995	0.0556724
304	0.0319189	-0.0209475	-0.035179	0.161156	0.070907	0.0556995
305	0.0313988	-0.0212991	-0.0350093	0.161637	0.0709117	0.0557264
306	0.0308799	-0.0216486	-0.0348403	0.162086	0.0709136	0.0557531
307	0.030363	-0.0219956	-0.0346721	0.162503	0.0709127	0.0557795
308	0.0298488	-0.0223398	-0.0345049	0.162887	0.070909	0.0558055
309	0.0293382	-0.0226806	-0.0343386	0.163238	0.0709025	0.0558309
310	0.028832	-0.0230177	-0.0341733	0.163555	0.0708932	0.0558557
311	0.028331	-0.0233505	-0.034009	0.16384	0.0708811	0.0558798
312	0.0278359	-0.0236786	-0.033846	0.164092	0.0708661	0.0559029
313	0.0273476	-0.0240012	-0.0336841	0.164311	0.0708483	0.0559251
314	0.0268669	-0.0243178	-0.0335235	0.164497	0.0708276	0.0559461
315	0.0263944	-0.0246279	-0.0333643	0.16465	0.0708041	0.0559659
316	0.0259311	-0.0249306	-0.0332065	0.164772	0.0707776	0.0559842
317	0.0254776	-0.0252255	-0.0330501	0.164862	0.0707483	0.0560011
318	0.0250346	-0.0255118	-0.0328952	0.16492	0.070716	0.0560163
319	0.0246028	-0.0257887	-0.0327419	0.164948	0.0706808	0.0560297
320	0.0241828	-0.0260557	-0.0325902	0.164946	0.0706426	0.0560411
321	0.0237753	-0.026312	-0.0324402	0.164913	0.0706014	0.0560505
322	0.0233809	-0.0265569	-0.0322919	0.164852	0.0705572	0.0560576
323	0.0230001	-0.0267898	-0.0321455	0.164763	0.0705099	0.0560623
324	0.0226334	-0.02701	-0.032001	0.164646	0.0704595	0.0560645
325	0.0222812	-0.0272169	-0.0318584	0.164502	0.070406	0.056064
326	0.021944	-0.0274098	-0.0317178	0.164332	0.0703493	0.0560608
327	0.0216222	-0.0275883	-0.0315793	0.164138	0.0702893	0.0560546
328	0.0213161	-0.0277518	-0.0314429	0.163918	0.0702261	0.0560452
329	0.021026	-0.0278998	-0.0313088	0.163675	0.0701595	0.0560327
330	0.0207522	-0.028032	-0.0311769	0.16341	0.0700895	0.0560168
331	0.0204948	-0.028148	-0.0310474	0.163123	0.070016	0.0559974
332	0.020254	-0.0282475	-0.0309204	0.162815	0.069939	0.0559744
333	0.02003	-0.0283302	-0.0307959	0.162487	0.0698584	0.0559477
334	0.0198227	-0.0283962	-0.0306739	0.162141	0.069774	0.0559171
335	0.0196323	-0.0284453	-0.0305547	0.161776	0.0696859	0.0558827
336	0.0194588	-0.0284775	-0.0304381	0.161394	0.0695939	0.0558442
337	0.019302	-0.028493	-0.0303244	0.160996	0.069498	0.0558015
338	0.019162	-0.0284919	-0.0302136	0.160583	0.069398	0.0557547
339	0.0190385	-0.0284746	-0.0301057	0.160155	0.0692938	0.0557036
340	0.0189315	-0.0284413	-0.0300009	0.159714	0.0691854	0.0556483
341	0.0188408	-0.0283925	-0.0298992	0.15926	0.0690726	0.0555885
342	0.0187661	-0.0283288	-0.0298006	0.158795	0.0689554	0.0555244
343	0.0187072	-0.0282507	-0.0297053	0.158319	0.0688335	0.0554559
344	0.0186638	-0.0281589	-0.0296132	0.157833	0.0687071	0.055383
345	0.0186357	-0.0280542	-0.0295245	0.157337	0.0685759	0.0553056
346	0.0186225	-0.0279374	-0.0294391	0.156833	0.0684398	0.0552239
347	0.0186238	-0.0278093	-0.0293572	0.156321	0.0682988	0.0551378
348	0.0186394	-0.0276709	-0.0292787	0.155803	0.0681528	0.0550475
349	0.0186688	-0.0275232	-0.0292036	0.155278	0.0680017	0.0549528
350	0.0187116	-0.0273671	-0.0291321	0.154748	0.0678455	0.054854
351	0.0187675	-0.0272039	-0.029064	0.154212	0.0676841	0.0547512
352	0.018836	-0.0270344	-0.0289994	0.153673	0.0675174	0.0546443
353	0.0189167	-0.0268599	-0.0289382	0.153129	0.0673454	0.0545336
354	0.0190091	-0.0266815	-0.0288805	0.152583	0.0671682	0.0544192
355	0.0191128	-0.0265003	-0.0288262	0.152034	0.0669858	0.0543012
356	0.0192274	-0.0263174	-0.0287753	0.151483	0.066798	0.0541798
357	0.0193524	-0.0261339	-0.0287277	0.15093	0.0666051	0.0540551
358	0.0194873	-0.0259509	-0.0286834	0.150377	0.066407	0.0539274
359	0.0196316	-0.0257695	-0.0286422	0.149822	0.0662039	0.0537968
360	0.019785	-0.0255907	-0.0286041	0.149267	0.0659958	0.0536636
361	0.019947	-0.0254155	-0.028569	0.148713	0.0657828	0.0535279
362	0.0201171	-0.0252449	-0.0285368	0.148158	0.0655652	0.05339
363	0.0202948	-0.0250796	-0.0285074	0.147605	0.0653431	0.0532502
364	0.0204798	-0.0249207	-0.0284806	0.147052	0.0651166	0.0531086
365	0.0206716	-0.0247688	-0.0284564	0.146501	0.064886	0.0529656
366	0.0208696	-0.0246246	-0.0284346	0.145952	0.0646516	0.0528214
367	0.0210737	-0.0244887	-0.028415	0.145404	0.0644136	0.0526763
368	0.0212832	-0.0243618	-0.0283976	0.144858	0.0641723	0.0525305
369	0.0214978	-0.0242443	-0.0283822	0.144314	0.063928	0.0523844
370	0.0217171	-0.0241366	-0.0283685	0.143773	0.0636811	0.0522381
371	0.0219406	-0.0240391	-0.0283566	0.143234	0.0634319	0.0520921
372	0.0221681	-0.0239519	-0.0283462	0.142698	0.0631807	0.0519466
373	0.0223992	-0.0238753	-0.0283371	0.142164	0.0629281	0.0518019
374	0.0226334	-0.0238093	-0.0283293	0.141634	0.0626744	0.0516582
375	0.0228704	-0.023754	-0.0283225	0.141106	0.0624199	0.0515159
376	0.02311	-0.0237094	-0.0283167	0.140581	0.0621653	0.0513753
377	0.0233517	-0.0236752	-0.0283116	0.14006	0.0619109	0.0512366
378	0.0235952	-0.0236514	-0.0283072	0.139542	0.0616571	0.0511
379	0.0238403	-0.0236377	-0.0283034	0.139027	0.0614046	0.050966
380	0.0240866	-0.0236338	-0.0283	0.138515	0.0611536	0.0508347
381	0.0243339	-0.0236392	-0.0282969	0.138007	0.0609048	0.0507063
382	0.0245819	-0.0236537	-0.028294	0.137502	0.0606586	0.0505813
383	0.0248303	-0.0236768	-0.0282913	0.137	0.0604155	0.0504597
384	0.0250789	-0.0237079	-0.0282887	0.136502	0.0601759	0.0503418
385	0.0253275	-0.0237466	-0.0282861	0.136007	0.0599403	0.0502278
386	0.0255757	-0.0237924	-0.0282834	0.135515	0.0597092	0.050118
387	0.0258235	-0.0238446	-0.0282807	0.135028	0.059483	0.0500125
388	0.0260706	-0.0239026	-0.028278	0.134543	0.0592622	0.0499116
389	0.0263168	-0.023966	-0.0282751	0.134062	0.0590471	0.0498153
390	0.0265619	-0.024034	-0.0282722	0.133584	0.0588382	0.0497238
391	0.0268059	-0.024106	-0.0282693	0.13311	0.0586358	0.0496373
392	0.0270484	-0.0241816	-0.0282664	0.132639	0.0584403	0.0495559
393	0.0272894	-0.02426	-0.0282635	0.132172	0.0582521	0.0494797
394	0.0275288	-0.0243407	-0.0282608	0.131708	0.0580713	0.0494088
395	0.0277664	-0.0244232	-0.0282582	0.131248	0.0578983	0.0493433
396	0.0280021	-0.0245068	-0.028256	0.130791	0.0577334	0.0492832
397	0.0282359	-0.024591	-0.0282542	0.130338	0.0575767	0.0492286
398	0.0284675	-0.0246755	-0.0282528	0.129888	0.0574283	0.0491794
399	0.0286971	-0.0247595	-0.0282522	0.129442	0.0572886	0.0491358
400	0.0289245	-0.0248428	-0.0282522	0.128999	0.0571575	0.0490976
401	0.0291496	-0.0249249	-0.0282532	0.128559	0.0570351	0.0490649
402	0.0293725	-0.0250053	-0.0282552	0.128123	0.0569215	0.0490376
403	0.0295931	-0.0250838	-0.0282584	0.127691	0.0568167	0.0490156
404	0.0298114	-0.02516	-0.0282629	0.127263	0.0567207	0.048999
405	0.0300274	-0.0252336	-0.028269	0.126838	0.0566333	0.0489875
406	0.0302411	-0.0253044	-0.0282766	0.126417	0.0565546	0.0489811
407	0.0304527	-0.025372	-0.0282861	0.125999	0.0564843	0.0489796
408	0.030662	-0.0254363	-0.0282974	0.125586	0.0564223	0.048983
409	0.0308692	-0.0254972	-0.0283109	0.125176	0.0563684	0.048991
410	0.0310743	-0.0255543	-0.0283266	0.12477	0.0563224	0.0490035
411	0.0312774	-0.0256077	-0.0283446	0.124369	0.056284	0.0490204
412	0.0314787	-0.0256572	-0.0283651	0.123972	0.056253	0.0490414
413	0.0316782	-0.0257028	-0.0283883	0.123579	0.056229	0.0490663
414	0.031876	-0.0257443	-0.0284141	0.12319	0.0562117	0.0490949
415	0.0320723	-0.0257817	-0.0284428	0.122807	0.0562008	0.0491271
416	0.0322672	-0.025815	-0.0284744	0.122428	0.0561959	0.0491625
417	0.0324609	-0.0258441	-0.0285089	0.122054	0.0561966	0.049201
418	0.0326536	-0.0258691	-0.0285465	0.121685	0.0562024	0.0492423
419	0.0328453	-0.0258899	-0.0285873	0.121321	0.0562131	0.0492862
420	0.0330364	-0.0259066	-0.0286312	0.120963	0.0562281	0.0493324
421	0.0332269	-0.0259191	-0.0286783	0.120611	0.056247	0.0493807
422	0.0334171	-0.0259275	-0.0287286	0.120264	0.0562693	0.0494308
423	0.0336072	-0.0259318	-0.0287822	0.119924	0.0562946	0.0494825
424	0.0337973	-0.0259319	-0.0288389	0.11959	0.0563225	0.0495355
425	0.0339878	-0.0259279	-0.0288989	0.119263	0.0563524	0.0495896
426	0.0341787	-0.0259198	-0.028962	0.118942	0.0563839	0.0496446
427	0.0343704	-0.0259075	-0.0290283	0.118629	0.0564166	0.0497001
428	0.0345629	-0.0258911	-0.0290977	0.118323	0.0564499	0.049756
429	0.0347566	-0.0258705	-0.02917	0.118024	0.0564835	0.0498121
430	0.0349516	-0.0258457	-0.0292454	0.117734	0.056517	0.0498681
431	0.0351481	-0.0258167	-0.0293236	0.117451	0.0565497	0.0499238
432	0.0353464	-0.0257833	-0.0294046	0.117177	0.0565815	0.049979
433	0.0355465	-0.0257455	-0.0294884	0.116912	0.0566118	0.0500335
434	0.0357487	-0.0257032	-0.0295747	0.116655	0.0566402	0.0500872
435	0.0359531	-0.0256563	-0.0296635	0.116407	0.0566664	0.0501399
436	0.03616	-0.0256047	-0.0297547	0.116169	0.0566901	0.0501913
437	0.0363693	-0.0255483	-0.0298481	0.11594	0.0567108	0.0502415
438	0.0365813	-0.025487	-0.0299437	0.11572	0.0567283	0.0502902
439	0.036796	-0.0254205	-0.0300414	0.11551	0.0567422	0.0503373
440	0.0370136	-0.0253487	-0.0301409	0.11531	0.0567523	0.0503827
441	0.0372341	-0.0252715	-0.0302422	0.11512	0.0567583	0.0504264
442	0.0374577	-0.0251886	-0.0303452	0.114941	0.05676	0.0504683
443	0.0376842	-0.0250999	-0.0304497	0.114771	0.0567572	0.0505082
444	0.0379138	-0.0250052	-0.0305556	0.114611	0.0567496	0.0505463
445	0.0381464	-0.0249043	-0.0306628	0.114461	0.0567372	0.0505823
446	0.0383822	-0.0247968	-0.0307711	0.114322	0.0567197	0.0506164
447	0.0386209	-0.0246827	-0.0308805	0.114192	0.056697	0.0506486
448	0.0388625	-0.0245617	-0.0309908	0.114073	0.0566691	0.0506788
449	0.0391071	-0.0244335	-0.0311019	0.113963	0.0566359	0.050707
450	0.0393544	-0.024298	-0.0312137	0.113862	0.0565973	0.0507334
451	0.0396045	-0.0241549	-0.031326	0.113771	0.0565533	0.050758
452	0.0398571	-0.024004	-0.0314388	0.113688	0.0565039	0.0507807
453	0.0401121	-0.023845	-0.0315519	0.113614	0.0564492	0.0508018
454	0.0403694	-0.0236778	-0.0316652	0.113549	0.0563891	0.0508213
455	0.0406288	-0.0235021	-0.0317786	0.113491	0.0563237	0.0508393
456	0.0408901	-0.0233178	-0.031892	0.11344	0.0562532	0.0508559
457	0.0411531	-0.0231245	-0.0320054	0.113396	0.0561776	0.0508712
458	0.0414175	-0.0229223	-0.0321185	0.113359	0.056097	0.0508853
459	0.0416832	-0.0227108	-0.0322313	0.113327	0.0560116	0.0508984
460	0.04195	-0.02249	-0.0323436	0.113299	0.0559216	0.0509105
461	0.0422175	-0.0222596	-0.0324554	0.113277	0.0558272	0.0509219
462	0.0424856	-0.0220196	-0.0325665	0.113257	0.0557285	0.0509327
463	0.042754	-0.0217699	-0.0326769	0.113241	0.0556258	0.0509429
464	0.0430223	-0.0215104	-0.0327864	0.113227	0.0555192	0.0509528
465	0.0432905	-0.0212409	-0.0328949	0.113214	0.0554091	0.0509625
466	0.0435581	-0.0209615	-0.0330024	0.113201	0.0552956	0.050972
467	0.0438249	-0.0206721	-0.0331086	0.113188	0.0551791	0.0509817
468	0.0440907	-0.0203728	-0.0332134	0.113173	0.0550598	0.0509915
469	0.0443553	-0.0200635	-0.0333169	0.113156	0.054938	0.0510016
470	0.0446182	-0.0197442	-0.0334187	0.113136	0.054814	0.0510122
471	0.0448793	-0.0194151	-0.0335189	0.113113	0.054688	0.0510234
472	0.0451384	-0.0190762	-0.0336173	0.113084	0.0545603	0.0510352
473	0.0453951	-0.0187276	-0.0337138	0.113049	0.0544313	0.0510479
474	0.0456493	-0.0183696	-0.0338082	0.113008	0.0543013	0.0510614
475	0.0459008	-0.0180021	-0.0339006	0.11296	0.0541705	0.0510759
476	0.0461492	-0.0176255	-0.0339907	0.112903	0.0540392	0.0510915
477	0.0463944	-0.0172399	-0.0340784	0.112837	0.0539078	0.0511082
478	0.0466363	-0.0168455	-0.0341637	0.112761	0.0537765	0.0511262
479	0.0468745	-0.0164427	-0.0342465	0.112675	0.0536455	0.0511454
480	0.0471089	-0.0160317	-0.0343266	0.112577	0.0535153	0.051166
481	0.0473394	-0.0156129	-0.034404	0.112467	0.053386	0.051188
482	0.0475658	-0.0151865	-0.0344787	0.112344	0.0532578	0.0512114
483	0.047788	-0.0147528	-0.0345505	0.112209	0.0531312	0.0512362
484	0.0480058	-0.0143124	-0.0346194	0.11206	0.0530062	0.0512624
485	0.048219	-0.0138656	-0.0346854	0.111896	0.0528831	0.0512902
486	0.0484277	-0.0134128	-0.0347485	0.111719	0.0527621	0.0513194
487	0.0486316	-0.0129545	-0.0348085	0.111526	0.0526435	0.05135
488	0.0488307	-0.0124911	-0.0348656	0.111319	0.0525273	0.0513821
489	0.0490249	-0.0120232	-0.0349197	0.111096	0.0524138	0.0514156
490	0.049214	-0.0115512	-0.0349709	0.110858	0.0523031	0.0514505
491	0.0493982	-0.0110757	-0.0350191	0.110604	0.0521953	0.0514868
492	0.0495771	-0.0105972	-0.0350646	0.110335	0.0520906	0.0515244
493	0.0497509	-0.0101163	-0.0351073	0.110051	0.0519891	0.0515632
494	0.0499194	-0.0096336	-0.0351474	0.109751	0.0518908	0.0516033
495	0.0500826	-0.00914968	-0.0351849	0.109437	0.0517958	0.0516446
496	0.0502404	-0.00866516	-0.0352199	0.109107	0.0517042	0.051687
497	0.0503927	-0.00818069	-0.0352528	0.108764	0.0516159	0.0517304
498	0.0505396	-0.00769691	-0.0352835	0.108406	0.051531	0.0517748
499	0.0506809	-0.00721449	-0.0353123	0.108035	0.0514495	0.0518202
500	0.0508165	-0.0067341	-0.0353393	0.107651	0.0513713	0.0518665
501	0.0509464	-0.00625643	-0.0353649	0.107254	0.0512965	0.0519136
502	0.0510706	-0.00578218	-0.0353891	0.106845	0.0512249	0.0519615
503	0.0511888	-0.00531204	-0.0354122	0.106425	0.0511565	0.0520101
504	0.0513011	-0.00484675	-0.0354345	0.105994	0.0510912	0.0520593
505	0.0514072	-0.004387	-0.0354563	0.105553	0.0510288	0.0521091
506	0.0515071	-0.00393352	-0.0354777	0.105103	0.0509694	0.0521595
507	0.0516007	-0.00348704	-0.0354991	0.104644	0.0509126	0.0522104
508	0.0516877	-0.00304827	-0.0355207	0.104177	0.0508584	0.0522617
509	0.0517681	-0.00261794	-0.0355427	0.103703	0.0508067	0.0523134
510	0.0518416	-0.00219677	-0.0355656	0.103223	0.0507572	0.0523655
511	0.0519081	-0.00178546	-0.0355895	0.102737	0.0507098	0.0524179
512	0.0519673	-0.0013847	-0.0356146	0.102247	0.0506642	0.0524706
513	0.0520191	-0.000995194	-0.0356414	0.101752	0.0506203	0.0525235
514	0.0520632	-0.000617605	-0.0356699	0.101253	0.0505779	0.0525767
515	0.0520994	-0.000252588	-0.0357005	0.100753	0.0505367	0.05263
516	0.0521274	9.92232e-05	-0.0357334	0.10025	0.0504965	0.0526836
517	0.0521469	0.000437219	-0.0357688	0.0997457	0.0504572	0.0527373
518	0.0521577	0.000760817	-0.0358069	0.099241	0.0504184	0.0527911
519	0.0521595	0.00106946	-0.0358479	0.0987364	0.0503798	0.0528451
520	0.0521521	0.00136264	-0.035892	0.0982324	0.0503414	0.0528992
521	0.052135	0.00163987	-0.0359392	0.0977296	0.0503028	0.0529534
522	0.052108	0.00190069	-0.0359898	0.0972286	0.0502637	0.0530078
523	0.0520708	0.00214472	-0.0360438	0.0967298	0.050224	0.0530622
524	0.0520232	0.00237159	-0.0361012	0.0962337	0.0501833	0.0531166
525	0.0519648	0.002581	-0.0361622	0.0957408	0.0501414	0.0531712
526	0.0518953	0.00277268	-0.0362268	0.0952515	0.0500981	0.0532258
527	0.0518145	0.00294645	-0.0362949	0.094766	0.0500531	0.0532805
528	0.0517221	0.00310214	-0.0363666	0.0942847	0.0500061	0.0533353
529	0.0516178	0.00323967	-0.0364417	0.093808	0.049957	0.0533901
530	0.0515014	0.00335902	-0.0365202	0.093336	0.0499054	0.053445
531	0.0513727	0.00346022	-0.0366021	0.0928689	0.0498512	0.0534999
532	0.0512314	0.00354336	-0.036687	0.0924069	0.0497941	0.0535548
533	0.0510775	0.00360861	-0.036775	0.0919502	0.0497338	0.0536098
534	0.0509107	0.00365619	-0.0368659	0.0914988	0.0496703	0.0536647
535	0.050731	0.00368641	-0.0369593	0.0910529	0.0496031	0.0537196
536	0.0505381	0.00369962	-0.0370552	0.0906124	0.0495322	0.0537745
537	0.0503322	0.00369625	-0.0371533	0.0901774	0.0494574	0.0538294
538	0.050113	0.00367679	-0.0372533	0.0897479	0.0493784	0.0538841
539	0.0498807	0.0036418	-0.037355	0.0893238	0.0492952	0.0539388
540	0.0496353	0.00359191	-0.037458	0.088905	0.0492074	0.0539933
541	0.0493768	0.00352779	-0.0375622	0.0884916	0.0491151	0.0540477
542	0.0491054	0.0034502	-0.0376673	0.0880834	0.049018	0.0541019
543	0.0488212	0.00335992	-0.0377729	0.0876802	0.048916	0.0541559
544	0.0485244	0.00325782	-0.0378787	0.087282	0.048809	0.0542096
545	0.0482152	0.00314481	-0.0379844	0.0868886	0.048697	0.0542631
546	0.0478939	0.00302183	-0.0380898	0.0864999	0.0485798	0.0543162
547	0.0475608	0.00288989	-0.0381946	0.0861156	0.0484574	0.0543689
548	0.0472163	0.00275004	-0.0382985	0.0857357	0.0483297	0.0544212
549	0.0468606	0.00260334	-0.0384011	0.08536	0.0481967	0.0544731
550	0.0464943	0.00245091	-0.0385024	0.0849883	0.0480584	0.0545244
551	0.0461177	0.00229388	-0.0386019	0.0846204	0.0479148	0.0545752
552	0.0457314	0.00213341	-0.0386995	0.0842562	0.0477659	0.0546255
553	0.0453359	0.00197068	-0.038795	0.0838954	0.0476118	0.0546751
554	0.0449317	0.00180688	-0.0388882	0.0835379	0.0474525	0.054724
555	0.0445193	0.00164319	-0.0389789	0.0831836	0.0472881	0.0547721
556	0.0440994	0.00148082	-0.0390669	0.0828322	0.0471186	0.0548196
557	0.0436727	0.00132096	-0.0391521	0.0824837	0.0469443	0.0548661
558	0.0432396	0.0011648	-0.0392345	0.0821378	0.0467651	0.0549119
559	0.042801	0.0010135	-0.039314	0.0817945	0.0465813	0.0549567
560	0.0423574	0.000868207	-0.0393904	0.0814536	0.046393	0.0550005
561	0.0419096	0.00073006	-0.0394637	0.0811149	0.0462004	0.0550434
562	0.0414582	0.000600151	-0.039534	0.0807785	0.0460037	0.0550852
563	0.0410041	0.000479543	-0.0396013	0.0804441	0.0458029	0.055126
564	0.0405479	0.00036926	-0.0396655	0.0801117	0.0455985	0.0551656
565	0.0400903	0.000270285	-0.0397267	0.0797813	0.0453904	0.055204
566	0.0396321	0.00018355	-0.0397851	0.0794526	0.0451791	0.0552413
567	0.0391739	0.00010994	-0.0398407	0.0791259	0.0449646	0.0552774
568	0.0387166	5.02805e-05	-0.0398935	0.0788008	0.0447473	0.0553122
569	0.0382608	5.34275e-06	-0.0399439	0.0784776	0.0445273	0.0553457
570	0.0378073	-2.41654e-05	-0.0399917	0.078156	0.0443049	0.0553779
571	0.0373568	-3.75999e-05	-0.0400374	0.0778362	0.0440802	0.0554087
572	0.0369099	-3.43834e-05	-0.0400809	0.0775182	0.0438536	0.0554382
573	0.0364673	-1.40073e-05	-0.0401224	0.077202	0.0436253	0.0554662
574	0.0360298	2.39662e-05	-0.0401623	0.0768876	0.0433954	0.0554929
575	0.0355978	7.99027e-05	-0.0402005	0.076575	0.0431642	0.0555181
576	0.0351721	0.000154094	-0.0402373	0.0762645	0.0429318	0.0555418
577	0.0347533	0.00024676	-0.040273	0.0759559	0.0426985	0.0555641
578	0.0343419	0.000358041	-0.0403076	0.0756495	0.0424644	0.0555849
579	0.0339386	0.000488008	-0.0403413	0.0753453	0.0422296	0.0556042
580	0.0335437	0.000636654	-0.0403744	0.0750435	0.0419944	0.055622
581	0.0331578	0.000803898	-0.040407	0.0747441	0.0417588	0.0556383
582	0.0327815	0.000989585	-0.0404393	0.0744473	0.0415228	0.0556531
583	0.032415	0.00119349	-0.0404713	0.0741532	0.0412867	0.0556665
584	0.0320589	0.00141531	-0.0405034	0.073862	0.0410505	0.0556783
585	0.0317134	0.00165469	-0.0405355	0.0735738	0.0408141	0.0556886
586	0.031379	0.00191118	-0.0405677	0.0732888	0.0405777	0.0556975
587	0.0310559	0.00218428	-0.0406003	0.0730072	0.0403412	0.0557049
588	0.0307444	0.00247343	-0.0406333	0.072729	0.0401046	0.0557108
589	0.0304446	0.00277801	-0.0406668	0.0724546	0.0398679	0.0557154
590	0.0301569	0.00309733	-0.0407007	0.072184	0.0396309	0.0557186
591	0.0298814	0.00343065	-0.0407353	0.0719175	0.0393936	0.0557204
592	0.029618	0.00377717	-0.0407704	0.0716552	0.0391559	0.0557209
593	0.029367	0.00413607	-0.0408062	0.0713973	0.0389177	0.0557202
594	0.0291284	0.00450644	-0.0408425	0.071144	0.0386788	0.0557182
595	0.0289021	0.00488737	-0.0408795	0.0708954	0.038439	0.0557151
596	0.0286881	0.00527787	-0.0409171	0.0706517	0.0381982	0.0557108
597	0.0284864	0.00567695	-0.0409552	0.0704131	0.0379562	0.0557055
598	0.0282967	0.00608356	-0.0409938	0.0701798	0.0377128	0.0556992
599	0.0281189	0.00649664	-0.0410329	0.0699518	0.0374678	0.055692
600	0.0279529	0.00691509	-0.0410723	0.0697294	0.0372209	0.0556839
601	0.0277983	0.00733779	-0.0411121	0.0695127	0.0369719	0.0556751
602	0.027655	0.00776361	-0.0411521	0.0693018	0.0367206	0.0556655
603	0.0275225	0.0081914	-0.0411922	0.0690969	0.0364668	0.0556554
604	0.0274006	0.00861999	-0.0412323	0.068898	0.0362102	0.0556448
605	0.027289	0.0090482	-0.0412724	0.0687053	0.0359506	0.0556337
606	0.0271871	0.00947486	-0.0413124	0.0685188	0.0356878	0.0556224
607	0.0270946	0.00989877	-0.0413521	0.0683386	0.0354216	0.0556108
608	0.027011	0.0103188	-0.0413914	0.0681649	0.0351516	0.0555991
609	0.0269359	0.0107336	-0.0414303	0.0679976	0.0348779	0.0555874
610	0.0268687	0.0111422	-0.0414686	0.0678368	0.0346	0.0555759
611	0.026809	0.0115433	-0.0415062	0.0676826	0.034318	0.0555645
612	0.0267562	0.0119358	-0.041543	0.0675349	0.0340315	0.0555535
613	0.0267097	0.0123185	-0.041579	0.0673938	0.0337406	0.0555429
614	0.0266691	0.0126903	-0.041614	0.0672593	0.033445	0.0555328
615	0.0266338	0.01305	-0.041648	0.0671313	0.0331447	0.0555235
616	0.0266032	0.0133967	-0.0416808	0.0670098	0.0328395	0.0555149
617	0.0265767	0.0137291	-0.0417123	0.0668948	0.0325295	0.0555072
618	0.0265539	0.0140462	-0.0417426	0.0667862	0.0322146	0.0555005
619	0.0265342	0.014347	-0.0417715	0.066684	0.0318947	0.0554948
620	0.0265169	0.0146306	-0.041799	0.066588	0.03157	0.0554904
621	0.0265017	0.0148959	-0.041825	0.0664982	0.0312403	0.0554873
622	0.0264879	0.015142	-0.0418493	0.0664145	0.0309059	0.0554857
623	0.0264752	0.0153679	-0.0418721	0.0663367	0.0305667	0.0554855
624	0.026463	0.015573	-0.0418932	0.0662649	0.0302229	0.0554869
625	0.0264509	0.0157562	-0.0419125	0.0661987	0.0298745	0.05549
626	0.0264385	0.0159169	-0.0419301	0.0661382	0.0295219	0.0554948
627	0.0264254	0.0160543	-0.041946	0.0660831	0.029165	0.0555014
628	0.0264112	0.0161678	-0.0419599	0.0660332	0.0288042	0.05551
629	0.0263957	0.0162566	-0.0419721	0.0659886	0.0284396	0.0555205
630	0.0263785	0.0163203	-0.0419823	0.0659489	0.0280714	0.055533
631	0.0263594	0.0163583	-0.0419907	0.065914	0.0276999	0.0555476
632	0.0263381	0.0163701	-0.0419971	0.0658838	0.0273253	0.0555643
633	0.0263146	0.0163554	-0.0420017	0.065858	0.0269479	0.0555831
634	0.0262887	0.0163138	-0.0420042	0.0658365	0.026568	0.0556041
635	0.0262603	0.0162451	-0.0420049	0.0658191	0.0261858	0.0556272
636	0.0262293	0.016149	-0.0420036	0.0658056	0.0258016	0.0556526
637	0.0261957	0.0160256	-0.0420004	0.0657959	0.0254157	0.0556802
638	0.0261597	0.0158746	-0.0419953	0.0657897	0.0250283	0.05571
639	0.0261212	0.0156963	-0.0419882	0.0657869	0.0246399	0.0557421
640	0.0260804	0.0154907	-0.0419793	0.0657873	0.0242506	0.0557763
641	0.0260374	0.015258	-0.0419685	0.0657907	0.0238607	0.0558127
642	0.0259924	0.0149985	-0.0419558	0.065797	0.0234705	0.0558512
643	0.0259456	0.0147127	-0.0419414	0.0658059	0.0230803	0.0558919
644	0.0258973	0.0144009	-0.0419252	0.0658172	0.0226903	0.0559346
645	0.0258478	0.0140639	-0.0419072	0.065831	0.0223007	0.0559794
646	0.0257974	0.0137022	-0.0418876	0.0658468	0.0219118	0.0560262
647	0.0257464	0.0133165	-0.0418663	0.0658647	0.0215238	0.0560749
648	0.0256952	0.0129078	-0.0418435	0.0658844	0.0211368	0.0561255
649	0.0256441	0.0124769	-0.0418192	0.0659058	0.0207511	0.056178
650	0.0255936	0.0120249	-0.0417935	0.0659287	0.0203668	0.0562322
651	0.0255441	0.0115529	-0.0417664	0.065953	0.019984	0.056288
652	0.0254959	0.011062	-0.0417381	0.0659786	0.019603	0.0563455
653	0.0254496	0.0105535	-0.0417086	0.0660054	0.0192236	0.0564046
654	0.0254055	0.0100287	-0.041678	0.0660332	0.0188461	0.0564651
655	0.0253641	0.00948913	-0.0416465	0.0660618	0.0184705	0.0565269
656	0.0253258	0.00893614	-0.0416141	0.0660913	0.0180968	0.0565901
657	0.025291	0.00837129	-0.041581	0.0661214	0.017725	0.0566545
658	0.0252602	0.00779617	-0.0415472	0.0661522	0.0173552	0.0567201
659	0.0252338	0.0072124	-0.0415129	0.0661834	0.0169873	0.0567866
660	0.0252121	0.00662164	-0.0414783	0.066215	0.0166212	0.0568542
661	0.0251956	0.00602561	-0.0414434	0.0662469	0.0162569	0.0569226
662	0.0251846	0.005426	-0.0414084	0.066279	0.0158943	0.0569919
663	0.0251794	0.00482458	-0.0413734	0.0663113	0.0155334	0.0570618
664	0.0251804	0.00422306	-0.0413386	0.0663437	0.0151739	0.0571324
665	0.0251879	0.00362321	-0.041304	0.066376	0.0148158	0.0572035
666	0.025202	0.00302674	-0.0412699	0.0664083	0.0144589	0.0572751
667	0.0252231	0.00243537	-0.0412363	0.0664404	0.0141031	0.0573472
668	0.0252514	0.00185078	-0.0412034	0.0664723	0.0137482	0.0574195
669	0.025287	0.00127461	-0.0411712	0.0665039	0.0133941	0.0574921
670	0.02533	0.000708456	-0.04114	0.0665352	0.0130405	0.0575649
671	0.0253806	0.000153866	-0.0411097	0.066566	0.0126873	0.0576379
672	0.0254389	-0.000387683	-0.0410806	0.0665964	0.0123344	0.0577109
673	0.0255049	-0.000914782	-0.0410527	0.0666261	0.0119815	0.0577839
674	0.0255785	-0.0014261	-0.0410261	0.0666553	0.0116284	0.057857
675	0.0256599	-0.0019204	-0.0410008	0.0666837	0.011275	0.0579299
676	0.0257488	-0.00239651	-0.040977	0.0667113	0.0109212	0.0580028
677	0.0258452	-0.0028534	-0.0409547	0.066738	0.0105667	0.0580755
678	0.0259491	-0.00329009	-0.040934	0.0667638	0.0102114	0.058148
679	0.0260601	-0.00370575	-0.0409148	0.0667884	0.0098551	0.0582204
680	0.0261781	-0.00409963	-0.0408971	0.0668119	0.00949777	0.0582926
681	0.026303	-0.00447112	-0.0408811	0.066834	0.00913923	0.0583645
682	0.0264343	-0.00481971	-0.0408666	0.0668548	0.0087794	0.0584362
683	0.0265719	-0.005145	-0.0408537	0.066874	0.00841817	0.0585077
684	0.0267154	-0.00544672	-0.0408423	0.0668915	0.00805548	0.058579
685	0.0268646	-0.00572472	-0.0408323	0.0669072	0.00769127	0.0586502
686	0.0270189	-0.00597895	-0.0408237	0.0669209	0.00732551	0.0587211
687	0.0271782	-0.00620949	-0.0408165	0.0669325	0.00695819	0.0587919
688	0.0273419	-0.00641652	-0.0408105	0.0669417	0.0065893	0.0588626
689	0.0275096	-0.00660034	-0.0408056	0.0669485	0.00621887	0.0589332
690	0.0276809	-0.00676135	-0.0408017	0.0669526	0.00584696	0.0590038
691	0.0278554	-0.00690005	-0.0407987	0.0669539	0.00547362	0.0590744
692	0.0280326	-0.00701703	-0.0407964	0.0669521	0.00509896	0.0591451
693	0.0282121	-0.00711297	-0.0407948	0.066947	0.00472307	0.0592159
694	0.0283933	-0.00718864	-0.0407936	0.0669384	0.00434609	0.0592869
695	0.0285759	-0.00724488	-0.0407928	0.0669261	0.00396818	0.0593581
696	0.0287593	-0.00728261	-0.0407921	0.0669098	0.0035895	0.0594297
697	0.0289431	-0.00730279	-0.0407914	0.0668893	0.00321024	0.0595017
698	0.0291268	-0.00730645	-0.0407905	0.0668644	0.00283062	0.0595742
699	0.0293099	-0.00729468	-0.0407894	0.0668348	0.00245086	0.0596472
700	0.0294921	-0.00726857	-0.0407877	0.0668003	0.00207119	0.0597208
701	0.0296729	-0.00722928	-0.0407854	0.0667606	0.00169189	0.0597952
702	0.0298519	-0.00717797	-0.0407823	0.0667154	0.00131321	0.0598704
703	0.0300287	-0.00711583	-0.0407783	0.0666646	0.000935446	0.0599464
704	0.0302028	-0.00704404	-0.0407732	0.0666078	0.000558884	0.0600234
705	0.0303741	-0.00696379	-0.0407669	0.0665448	0.000183829	0.0601014
706	0.030542	-0.00687626	-0.0407592	0.0664754	-0.00018941	0.0601805
707	0.0307064	-0.00678263	-0.0407502	0.0663993	-0.000560516	0.0602608
708	0.0308669	-0.00668404	-0.0407396	0.0663163	-0.00092917	0.0603423
709	0.0310233	-0.00658162	-0.0407274	0.0662261	-0.00129505	0.0604252
710	0.0311753	-0.00647644	-0.0407135	0.0661286	-0.00165783	0.0605094
711	0.0313228	-0.00636957	-0.0406979	0.0660234	-0.00201719	0.060595
712	0.0314656	-0.006262	-0.0406806	0.0659105	-0.00237281	0.0606821
713	0.0316035	-0.0061547	-0.0406614	0.0657896	-0.00272438	0.0607708
714	0.0317364	-0.00604858	-0.0406405	0.0656605	-0.00307158	0.060861
715	0.0318643	-0.0059445	-0.0406178	0.065523	-0.00341412	0.0609528
716	0.0319871	-0.00584324	-0.0405934	0.0653771	-0.0037517	0.0610463
717	0.0321048	-0.00574555	-0.0405673	0.0652226	-0.00408403	0.0611414
718	0.0322173	-0.0056521	-0.0405397	0.0650593	-0.00441086	0.0612381
719	0.0323247	-0.0055635	-0.0405105	0.0648871	-0.00473191	0.0613365
720	0.0324271	-0.00548031	-0.0404799	0.0647059	-0.00504695	0.0614366
721	0.0325244	-0.00540301	-0.040448	0.0645157	-0.00535576	0.0615383
722	0.0326168	-0.00533202	-0.040415	0.0643164	-0.00565811	0.0616417
723	0.0327045	-0.0052677	-0.0403809	0.0641079	-0.00595381	0.0617467
724	0.0327874	-0.00521034	-0.0403461	0.0638902	-0.0062427	0.0618532
725	0.0328658	-0.00516018	-0.0403105	0.0636632	-0.0065246	0.0619613
726	0.0329397	-0.00511739	-0.0402745	0.063427	-0.00679938	0.0620709
727	0.0330094	-0.00508209	-0.0402383	0.0631815	-0.00706693	0.0621819
728	0.033075	-0.00505435	-0.040202	0.0629268	-0.00732715	0.0622943
729	0.0331366	-0.00503416	-0.0401658	0.0626629	-0.00757995	0.0624081
730	0.0331943	-0.00502149	-0.0401301	0.0623897	-0.00782527	0.062523
731	0.0332484	-0.00501626	-0.0400949	0.0621074	-0.00806308	0.0626391
732	0.033299	-0.00501833	-0.0400606	0.061816	-0.00829337	0.0627563
733	0.0333462	-0.00502754	-0.0400273	0.0615155	-0.00851612	0.0628744
734	0.0333901	-0.00504367	-0.0399953	0.061206	-0.00873136	0.0629934
735	0.0334309	-0.00506648	-0.0399649	0.0608875	-0.00893913	0.0631132
736	0.0334687	-0.00509572	-0.0399362	0.0605601	-0.00913948	0.0632337
737	0.0335035	-0.00513107	-0.0399095	0.0602238	-0.0093325	0.0633547
738	0.0335354	-0.00517222	-0.039885	0.0598787	-0.00951827	0.0634761
739	0.0335645	-0.00521883	-0.0398628	0.0595248	-0.00969691	0.0635979
740	0.0335907	-0.00527055	-0.0398432	0.0591621	-0.00986853	0.0637199
741	0.0336143	-0.00532702	-0.0398264	0.0587907	-0.0100333	0.063842
742	0.033635	-0.00538784	-0.0398125	0.0584105	-0.0101913	0.0639641
743	0.0336529	-0.00545265	-0.0398017	0.0580217	-0.0103428	0.064086
744	0.033668	-0.00552106	-0.0397941	0.0576241	-0.0104879	0.0642076
745	0.0336802	-0.00559269	-0.0397899	0.0572177	-0.0106268	0.0643288
746	0.0336895	-0.00566714	-0.0397892	0.0568026	-0.0107598	0.0644495
747	0.0336957	-0.00574404	-0.0397921	0.0563787	-0.010887	0.0645695
748	0.0336988	-0.00582303	-0.0397986	0.0559459	-0.0110086	0.0646888
749	0.0336986	-0.00590374	-0.0398088	0.0555041	-0.011125	0.0648071
750	0.033695	-0.00598583	-0.0398229	0.0550533	-0.0112362	0.0649244

## Sheet: Figure 2e
	MTL Ripple Coupled			MTL Ripple Uncoupled
	Incorrect	Correct		Incorrect	Correct
Participant 1	-0.0414237	0.0331017		-0.000734481	0.0148848
Participant 2	-0.264736	-0.0596303		-0.0010691	0.0162225
Participant 3	-0.0480329	-0.0188542		0.00805926	-0.0241725
Participant 4	0.201215	0.338895		-0.0107184	0.0763468
Participant 5	-0.00515856	0.0241089		-0.00819204	0.0142299
Participant 6	-0.0913807	-0.0541189		-0.0214201	0.0402052

## Sheet: Figure 3d
	Rigid	Flexible
Participant 1	0.522143	-0.7641
Participant 2	0.0589513	-1.39454
Participant 3	0.541394	-0.510486
Participant 4	0.0120432	-0.377453
Participant 5	0.262614	-0.291779
Participant 6	0.0824529	-0.815501

## Sheet: Figure 4c
	Rigid	Flexible
Participant 1	0.00579077	0.0701138
Participant 2	0.0586072	0.420992
Participant 3	0.0188638	0.441645
Participant 4	0.247035	0.68926
Participant 5	0.0405886	0.172391
Participant 6	-0.0670855	0.439559

## Sheet: Figure 4d
	Spike Count			Latency
	Rigid	Flexible		Rigid	Flexible
Participant 1	0.0127199	0.00362301		0.0264697	0.0407459
Participant 2	0.0114331	0.00142234		0.0288539	0.0457662
Participant 3	0.00864386	0.00280728		0.032453	0.044226
Participant 4	0.0141476	0.00850703		0.0322507	0.0441842
Participant 5	0.00780502	0.0038602		0.032645	0.0383644
Participant 6	0.00986595	0.00194588		0.0316198	0.046399
